# Supplementary material for: The impact of assisted reproductive technologies versus natural conception on neonatal intensive care unit admission: A retrospective cohort analysis
Source: PLoS One. 2025 Sep 2;20(9):e0329943. doi: 10.1371/journal.pone.0329943 (PMC12404392; doi:10.1371/journal.pone.0329943)
Supplement: S1 File — (CSV) [file pone.0329943.s001.csv]

BMI	Gravidity	Parity	Pregnancy complication	Gestation week	Delivery	Infant weight	Infant sex	Admission to NICU	Bleeding in labor	Assisted Reproductive Technology
32.66	2	1	1	27.5	2	1100	1	1	160	1
22.07	1	1	0	34.4	2	3320	1	1	300	1
20.83	1	1	0	39	1	3710	1	0	300	1
23.71	1	1	0	40.3	2	3620	1	0	200	1
27.1	1	2	0	38.5	1	3510	1	0	500	1
19.53	1	2	0	38.5	1	2810	1	0	300	1
18.37	1	2	0	40.6	2	3080	2	0	100	1
18.37	2	1	1	39.2	1	3450	2	0	400	1
22.58	1	1	1	37	2	3400	1	0	200	1
19.92	1	1	0	38.4	1	3180	1	0	300	1
18.75	1	1	0	40	2	3330	1	0	200	1
22.03	1	1	0	39.2	1	3160	2	0	300	1
25.16	2	2	1	38.3	1	2850	2	0	400	1
25.53	1	1	0	39.2	2	3260	2	1	300	1
22.46	1	1	0	39.6	1	3330	1	0	300	1
22.66	2	1	0	39.1	1	3050	2	0	300	1
22.31	1	2	0	40.4	1	3400	2	0	300	1
21.09	1	1	0	39	1	3600	2	0	300	1
19.71	1	1	1	40.4	1	3930	2	0	400	1
20.24	1	1	1	39.6	2	3100	1	0	300	1
23.44	1	1	1	36.2	2	3020	1	1	300	1
25	1	1	1	38.4	2	2990	1	0	200	1
32.04	2	2	1	39.1	2	3540	1	0	200	1
24.97	1	1	1	39.6	2	3600	1	0	250	1
18.37	1	1	0	39.4	1	3900	1	0	400	1
23.44	1	1	0	40.3	2	3700	1	0	200	1
30.23	2	2	0	37.3	1	2790	2	0	300	1
22.79	1	1	0	39.6	1	2940	2	0	300	1
21.63	1	1	1	38	1	3640	2	0	400	1
21.77	2	2	1	39.5	2	3180	2	0	200	1
22.58	1	1	0	38.6	2	3180	1	0	300	1
19.47	1	1	0	38.6	1	3440	2	0	500	1
24.39	1	1	1	41	2	3620	2	0	100	1
25.75	1	1	0	38.2	1	3230	2	0	300	1
19.61	1	2	0	39.4	2	3340	1	0	350	1
19.18	2	2	1	37.4	2	3180	1	0	300	1
22.04	1	2	1	39.3	1	3460	2	0	300	1
23.65	1	1	1	38.3	2	3050	2	0	200	1
22.14	1	1	1	36.5	1	3410	1	0	300	1
24.69	2	2	0	40.1	2	4420	2	0	250	1
16.56	1	1	0	39.1	1	3600	2	0	300	1
19.79	1	1	0	38.3	1	3100	2	0	400	1
20.9	2	1	1	39.5	2	2890	2	0	200	1
25.1	2	2	0	39	1	3000	2	0	300	1
21.01	1	1	0	39.2	1	3370	1	0	300	1
21.63	1	1	0	39.6	2	3250	2	0	700	1
20.7	1	1	0	41.1	1	3800	2	0	1100	1
21.45	1	1	1	40	2	3110	2	0	300	1
25.84	2	2	1	39.6	2	3120	1	0	250	1
25.24	1	1	0	37.6	1	3250	1	0	300	1
19.96	1	1	0	40	1	3590	1	0	300	1
22.34	2	2	0	39.6	1	4050	1	0	300	1
20.51	1	2	1	38.5	2	2810	2	0	200	1
21.94	1	2	1	41	2	4140	1	0	200	1
21	1	1	1	40.1	2	3150	2	0	200	1
20.39	2	1	1	40.5	2	3490	2	0	400	1
22.68	1	1	0	37.5	1	3450	2	0	300	1
23.92	1	1	0	39	1	3370	1	0	300	1
20.7	1	2	1	39.1	2	2900	2	0	200	1
19.49	1	1	0	39.4	1	3140	2	0	300	1
30.49	2	2	0	37.4	1	3250	2	0	300	1
22.84	2	1	0	37.3	1	3300	1	0	300	1
18.37	1	1	0	40.4	1	2630	1	0	300	1
19.23	1	1	0	40.2	1	3980	2	0	400	1
21.09	1	1	0	38.1	1	2920	2	0	400	1
20.51	2	2	1	41	2	4030	1	0	300	1
20.94	2	1	1	37.5	2	2780	1	0	200	1
22.6	1	1	0	39.2	1	3660	1	0	400	1
24.03	1	1	0	38.6	1	2980	2	0	300	1
28.28	1	1	1	39.2	2	3670	1	0	250	1
31.24	1	1	0	38.3	1	3930	1	0	300	1
24.46	2	1	1	38.1	1	3110	1	0	400	1
20.96	1	1	0	38.6	1	3980	1	0	300	1
27.06	2	1	1	40.1	2	3540	1	0	300	1
23.84	1	1	0	38.5	1	3700	1	0	300	1
22.11	1	1	1	40.1	1	2880	2	0	300	1
21.56	1	1	1	38.2	1	3600	1	0	300	1
19.56	1	1	1	39.4	2	3380	2	0	300	1
19.6	1	1	0	38.5	1	3860	1	0	300	1
24.09	2	1	0	39.1	1	3750	2	0	300	1
21.23	1	1	0	39.3	2	3160	2	0	350	1
19.34	1	1	1	40.2	2	3580	2	0	300	1
21.97	1	2	0	38.3	1	3990	2	0	300	1
24.77	1	1	1	38.4	1	3900	1	0	300	1
18.42	2	1	0	39	1	3430	1	0	300	1
22.06	1	1	0	39.4	1	4150	1	0	300	1
23.63	1	1	0	32.1	2	2130	2	0	300	1
23.05	1	1	0	39.1	1	4010	1	0	400	1
23.53	2	1	0	40.3	1	3920	1	0	700	1
19.25	2	2	0	38.3	1	3580	2	0	500	1
27.89	2	2	0	39.2	1	3920	1	0	350	1
20.15	1	1	0	35.6	1	2280	1	0	300	1
30.85	2	2	0	38.2	1	3680	2	0	300	1
20.58	1	1	0	39.3	1	2600	2	0	300	1
21.96	1	1	1	38.1	1	2790	2	0	300	1
24.91	1	1	0	37	1	2850	2	0	400	1
18.44	2	1	0	41	1	3430	1	0	300	1
19.43	1	1	1	39.4	2	3670	1	0	800	1
19.15	1	1	0	38.1	1	3130	1	0	300	1
19.1	1	1	0	34.4	1	2520	2	0	300	1
24.34	2	1	0	37.1	1	3240	2	0	300	1
26.17	1	1	0	39.4	1	3500	1	0	300	1
19.05	1	1	1	38.6	2	3710	2	0	200	1
19.65	1	1	0	38.2	2	3180	2	0	100	1
20.83	1	2	1	41	2	4130	1	0	350	1
20.2	2	1	1	40	2	3560	1	0	850	1
40.06	1	1	0	29.3	1	820	2	0	300	1
25.39	1	1	0	38.6	1	3980	1	0	500	1
28.3	2	1	0	39.4	1	3340	1	0	700	1
24.68	1	1	0	38	1	3480	1	0	400	1
21.63	1	1	0	40.1	1	3670	1	0	300	1
21.21	1	1	0	39.1	1	3000	2	0	400	1
15.99	2	2	0	38.3	1	2980	1	0	400	1
23.83	2	1	0	39.1	1	3690	1	0	300	1
19.92	1	1	0	38.3	1	3150	2	0	300	1
24.14	2	2	1	41	2	3390	2	0	50	1
24.03	1	1	0	35	1	2550	2	0	300	1
27.6	1	1	1	38.5	2	3090	2	1	300	1
21.33	1	1	1	38.3	2	2910	1	0	100	1
16.47	1	1	1	38.6	2	3200	1	0	250	1
20	1	1	0	38.4	1	2790	2	0	300	1
20.55	1	1	1	38.3	1	2820	2	0	400	1
22.22	2	2	0	39.1	1	3010	1	0	300	1
22.03	2	2	0	38.5	1	4010	1	0	300	1
21.7	1	1	1	38.1	2	2920	1	0	250	1
26.99	1	1	0	39.6	1	3280	2	0	300	1
19.19	1	1	1	39.5	2	3010	2	0	800	1
21.12	2	1	0	38.3	2	2880	2	0	200	1
20.83	1	1	0	39.5	2	3780	1	0	300	1
29.97	1	1	1	38.1	1	3330	1	0	300	1
23.22	1	1	0	39.2	1	4450	2	0	300	1
24.24	1	1	1	40.4	2	3600	2	0	350	1
25.16	1	1	1	38.5	1	4560	1	0	400	1
17.97	1	1	0	39.5	1	3050	2	0	400	1
18.9	2	1	0	39.1	1	3310	2	0	300	1
32.72	2	2	0	37.6	1	3520	2	0	400	1
23.84	1	1	0	39.1	1	2960	2	0	300	1
17.33	1	1	0	40.4	1	3480	1	0	300	1
22.66	1	1	0	38.3	2	2390	1	1	200	1
25.71	2	2	0	41.1	1	4600	1	0	400	1
22.04	2	1	0	39.2	1	4050	2	0	300	1
22.6	2	2	0	37.3	1	3250	1	0	500	1
21.36	1	1	0	38.3	1	3930	2	0	400	1
19.47	2	2	0	36.3	1	2910	1	0	400	1
26.48	2	2	1	34.3	1	2550	1	0	300	1
22.04	1	1	0	39.2	1	3670	1	0	400	1
20.03	1	1	1	38.3	2	3070	1	0	200	1
21.34	2	2	0	29.1	1	1230	2	0	300	1
21.09	1	1	0	39.3	1	4100	1	0	400	1
22.86	1	1	0	38.5	1	3500	1	0	400	1
29.41	1	1	0	39	1	4310	2	0	300	1
22.45	2	1	1	40.4	1	3620	1	0	300	1
25.12	1	1	1	40.1	1	4210	1	0	500	1
26.93	1	1	0	36.3	1	2420	2	0	300	1
19.63	1	1	0	36	1	2240	1	0	900	1
20.28	1	1	0	40.3	2	3160	1	0	200	1
26.44	1	1	0	38.4	1	2970	2	0	300	1
26.17	2	2	0	38.2	1	2850	1	0	300	1
22.31	1	2	0	40.3	1	3380	1	0	400	1
20.08	1	2	0	38.5	1	3250	2	0	300	1
16.82	1	1	1	39	2	2830	2	0	200	1
26.22	1	1	0	40	1	3810	1	0	300	1
32.05	1	1	1	38.5	2	3640	1	0	400	1
25.73	1	1	1	40	2	3370	2	0	500	1
23.71	1	1	0	38.4	1	3590	1	0	400	1
27.18	1	1	1	39.3	1	4510	1	0	300	1
21.47	1	1	0	39.4	1	3260	2	0	300	1
19.1	1	1	0	38.5	1	3220	2	0	300	1
24.73	1	1	0	40.1	2	3930	2	0	700	1
22.28	1	2	0	39	1	4000	1	0	300	1
21.97	1	1	1	39.5	2	3100	2	0	200	1
20.76	1	1	1	39	2	3370	1	0	1200	1
18.8	1	1	0	41.1	1	3520	1	0	300	1
24.38	2	1	1	40	2	3750	1	0	350	1
25.48	1	1	0	38.3	2	3020	2	0	200	1
22.21	1	1	0	40.2	2	3470	2	0	300	1
29.05	1	1	0	39.2	1	3810	1	0	300	1
21.49	1	1	1	39.5	2	3300	2	0	300	1
20.39	1	1	1	40.2	1	3440	2	0	300	1
20.87	1	1	1	40.1	1	3930	1	0	300	1
23.62	2	2	0	37.3	1	3180	2	0	400	1
28.37	2	2	0	39.6	2	3680	2	0	250	1
19.61	1	1	0	38.6	1	4000	1	0	400	1
17.69	1	1	0	37	1	3080	1	0	500	1
24.97	1	1	0	40.1	1	3700	2	0	300	1
20.9	1	1	1	40.3	2	3170	1	0	200	1
25.48	1	1	1	40.5	2	3940	1	0	350	1
17.78	1	1	0	39.2	1	2770	1	0	300	1
21.29	2	1	0	36.4	2	3230	1	0	400	1
17.86	1	1	0	37.4	2	3030	1	0	200	1
30.66	2	1	0	39.1	1	3360	2	0	300	1
20.7	1	1	0	40.4	2	3250	2	0	300	1
27.78	2	2	0	38.2	1	3330	1	0	300	1
18.49	1	1	1	40.6	2	3580	2	0	200	1
20.51	1	2	1	40	2	3310	2	0	200	1
34.96	1	1	1	39.1	1	3150	2	0	400	1
22.9	2	2	1	38.2	2	3040	1	0	300	1
23.23	1	1	1	41	1	3990	2	0	400	1
22.63	1	2	0	38.3	1	2900	2	0	300	1
19.19	1	1	0	39	1	3000	1	0	400	1
21.02	1	1	0	40	1	3300	2	0	300	1
19.47	1	1	0	38.6	2	3280	1	0	300	1
22.23	1	1	0	37.1	2	2850	1	0	100	1
23.34	1	1	0	39.2	2	4030	1	0	100	1
20.69	1	1	0	36.1	1	2840	1	0	500	1
27.73	2	2	0	39.3	1	3870	1	0	400	1
24.56	1	1	1	39	2	3660	1	0	350	1
29.74	1	1	0	39.3	1	3380	2	0	2500	1
18.83	1	1	0	38.6	1	3270	2	0	300	1
26.56	2	2	0	38.6	1	3290	1	0	300	1
23.73	1	1	0	38.5	1	3240	1	0	400	1
22.6	2	1	1	28	2	1200	2	1	250	1
21.67	1	1	0	32.2	1	1680	2	0	500	1
22.66	1	1	0	38.4	2	2490	1	1	250	1
18.48	1	1	0	39.1	2	3240	1	0	300	1
16.56	1	2	0	39	1	3470	1	0	300	1
18.08	1	1	1	35.1	1	2160	1	0	300	1
27.73	1	2	0	36.2	1	2210	1	0	300	1
18.21	2	1	0	40.2	1	3500	1	0	400	1
21.8	1	2	0	38.5	1	3430	1	0	300	1
21.48	1	1	0	39.5	2	3170	1	0	200	1
25.97	1	1	0	39.1	1	3580	2	0	300	1
22.31	1	1	1	40.1	1	3360	2	0	300	1
18.65	1	1	0	38.5	2	3420	1	0	100	1
22.84	1	1	1	38.1	2	3180	1	0	200	1
22.27	1	1	1	40	1	3340	2	0	400	1
19.84	1	1	0	39.2	1	3230	1	0	300	1
21.09	2	1	1	40.2	1	3080	1	0	300	1
21.23	1	1	1	38.6	1	3240	1	0	300	1
20.85	2	2	0	38.2	2	3360	1	0	200	1
15.82	2	2	0	38.1	1	2740	1	0	300	1
27.59	1	1	0	38.6	1	4060	2	0	400	1
18.73	1	1	0	38	1	3190	2	0	500	1
20.28	2	2	0	38.1	1	3000	1	0	400	1
24.77	1	2	0	38	1	3060	1	0	300	1
20.76	1	1	1	38.6	2	3770	2	0	200	1
20.17	1	1	0	39.4	1	3410	1	0	500	1
33.5	2	1	1	24.6	1	650	1	0	300	1
25.97	2	2	0	38	1	2900	1	0	300	1
20.81	1	1	1	38.3	1	2680	1	0	300	1
17.97	2	1	0	39.3	1	3340	1	0	300	1
29.05	2	2	1	40.2	1	4150	1	0	500	1
19.62	1	1	0	38.5	2	3100	2	0	250	1
22.76	1	1	0	38.4	1	3270	2	0	300	1
15.58	1	1	1	39.3	1	3360	1	0	300	1
24.39	1	1	0	39.2	1	4160	1	0	300	1
19.6	1	1	0	37.2	1	2800	1	0	500	1
20.03	2	2	0	38.1	1	3340	1	0	300	1
23.71	2	2	0	38.6	1	3900	2	0	400	1
16.65	1	1	0	39.4	1	3330	2	0	300	1
18.42	1	1	0	39.3	2	2840	2	0	250	1
16.86	1	1	1	39.1	2	3290	1	0	200	1
20.35	1	1	0	41	1	3310	2	0	500	1
27.04	1	1	0	37.4	1	3520	1	0	300	1
20.31	1	1	0	40.5	1	3650	2	0	400	1
20.87	1	1	1	40.3	2	3580	1	0	300	1
22.43	2	2	0	41	2	3950	1	0	200	1
26.23	2	1	0	38.2	1	3550	1	0	300	1
28.15	1	1	0	39.2	1	3550	2	0	300	1
33.25	1	1	1	37.4	1	3080	1	0	300	1
21.23	2	1	0	39.2	1	3640	1	0	300	1
25.33	1	2	0	39.3	1	3750	1	0	400	1
30.04	1	1	1	39.3	1	3000	2	0	300	1
20.31	1	1	1	38.6	2	2710	2	0	200	1
31.2	1	1	0	38.3	1	3510	2	0	500	1
19.95	2	2	1	41	2	4130	1	0	200	1
17.53	1	2	1	39	2	3080	1	0	200	1
20.83	1	1	0	38.6	2	3180	2	0	200	1
24.22	1	1	0	39	2	3030	2	0	50	1
16.89	1	1	0	40	1	3020	2	0	300	1
22.46	1	1	0	38.3	1	3220	2	0	300	1
26.48	1	2	1	39.3	2	3650	1	0	100	1
27.04	1	2	0	38	1	3830	1	0	500	1
22.27	2	1	1	40	1	3620	2	0	300	1
19.57	1	1	0	39.4	2	3260	2	0	350	1
21.23	1	1	1	39	2	3560	1	0	200	1
25.52	1	1	0	39.1	1	4300	1	0	300	1
26.44	1	1	0	39.3	1	3210	1	0	300	1
21.11	1	2	0	33.5	1	1930	1	0	300	1
18.17	2	2	0	38.5	1	3340	1	0	500	1
18.13	1	1	0	39.3	2	3190	2	0	250	1
27.44	1	1	0	40.2	2	3320	2	0	200	1
27.14	1	1	1	39.5	2	3740	2	0	200	1
22.89	1	1	0	38.6	1	3300	1	0	300	1
25.67	1	1	0	38	1	3010	1	0	300	1
23.05	1	1	0	38.5	1	3180	2	0	300	1
21.08	1	1	0	38.6	1	2940	1	0	300	1
19.48	2	1	1	38.5	1	3530	1	0	300	1
20.57	1	1	1	39.6	2	3080	2	0	250	1
16.73	1	1	0	39.2	1	3350	2	0	300	1
16.16	1	1	1	37.4	1	2580	2	0	400	1
18.26	1	1	0	38.3	2	3200	2	0	200	1
21.68	1	1	0	37.3	1	3060	1	0	400	1
19.03	1	1	1	39.2	2	3610	1	0	100	1
19.22	1	1	1	40.5	2	3130	1	1	200	1
20.62	1	1	0	38.4	1	3350	2	0	300	1
19.23	2	1	0	37.1	2	2740	2	0	200	1
23.15	1	1	0	40.2	1	3880	1	0	300	1
23.77	2	2	0	39	1	3560	1	0	300	1
24.17	1	1	0	36.3	1	2300	1	0	500	1
21.48	1	1	0	40	1	3570	1	0	300	1
30.09	2	2	0	38	1	3480	2	0	300	1
25.96	2	1	1	37.3	1	2800	1	0	300	1
27.18	2	2	1	38.6	1	350	2	0	300	1
19.81	2	2	0	31.1	1	1160	1	0	300	1
19.23	2	2	1	38.5	2	2780	1	0	200	1
22.21	2	1	0	39.1	1	3850	2	0	300	1
26.35	1	1	0	39.4	1	3930	1	0	500	1
20.2	2	1	1	39.1	2	3080	1	0	200	1
21.98	1	1	0	34	1	2220	1	0	300	1
21.09	2	2	0	39.1	1	3200	1	0	300	1
18.66	1	1	1	39.4	2	3090	2	0	350	1
22.85	1	1	0	40	1	4250	1	0	300	1
22.68	1	1	0	38	1	3470	2	0	300	1
25.65	2	1	1	37	1	2610	2	0	500	1
21.6	1	2	0	37.2	1	3660	1	0	400	1
25.08	2	2	0	37.3	1	2550	2	0	400	1
18.26	2	2	0	37.5	1	2840	1	0	300	1
20.81	1	1	0	40.2	1	3530	1	0	300	1
23.53	1	1	1	39.5	2	3230	2	0	200	1
17.48	1	2	0	39.6	1	3750	2	0	300	1
30.86	2	1	0	36.4	1	2630	1	0	1000	1
21.2	1	1	0	39.1	2	3010	2	0	100	1
27.2	2	2	0	38.2	1	3320	1	0	300	1
34.38	1	1	0	40.4	1	4450	1	0	300	1
19.13	1	1	0	39.3	1	3060	2	0	300	1
21.36	1	1	1	38.6	2	2700	2	0	200	1
20.34	1	1	0	40.1	1	4000	1	0	300	1
18.86	1	1	0	38	1	2850	2	0	400	1
23.23	1	2	1	36.6	2	2760	1	0	200	1
20.7	1	1	1	39.5	2	2710	2	0	200	1
22.58	2	1	0	39.2	1	3650	1	0	300	1
20.43	2	1	0	39	1	3280	2	0	300	1
20.08	2	2	0	37.6	1	3550	2	0	300	1
19.77	2	2	1	39.6	1	3850	1	0	300	1
17.57	1	2	1	38.6	1	3520	2	0	500	1
22.66	2	2	1	38.1	1	3530	1	0	300	1
22.31	1	1	0	40.1	1	3700	1	0	300	1
19.86	1	1	1	39	1	2590	2	0	300	1
31.01	2	2	1	39	1	3650	1	0	300	1
22.19	1	1	0	38.4	1	3350	2	0	300	1
21.26	1	1	0	39.2	1	4180	2	0	300	1
20.28	1	1	0	37.5	1	3200	2	0	300	1
25.2	1	1	0	40	1	3710	2	0	400	1
19.15	1	2	0	38.6	1	3050	2	0	300	1
20.37	2	1	0	32	1	1570	1	0	400	1
18.59	2	2	0	39.5	2	3090	1	0	200	1
28.93	2	2	1	38.3	1	3320	2	0	300	1
21.72	1	1	0	39.1	1	2980	1	0	300	1
23.05	2	2	1	38.2	1	3210	2	0	300	1
20.83	1	1	0	40.1	2	3320	2	0	200	1
27.85	1	1	0	35.6	1	1540	1	0	400	1
22.48	2	2	0	38.6	1	3550	2	0	500	1
21.97	1	1	0	39.6	1	4100	1	0	300	1
21.48	1	1	0	39.4	2	3180	2	0	350	1
19.88	1	1	1	39.3	2	3410	1	0	250	1
25.04	1	1	0	39.4	1	3250	2	0	300	1
23.44	1	1	0	39.3	1	4030	2	0	300	1
21.08	1	1	1	37.3	1	2480	1	0	300	1
22.1	1	2	1	40.5	2	3670	1	0	200	1
24.61	2	2	1	38.6	2	3690	2	0	200	1
19.95	1	1	0	40	1	3500	1	0	500	1
26.26	2	2	1	38	1	2730	1	0	400	1
17.48	2	1	1	40.4	1	3030	2	0	300	1
25.71	1	1	1	36.2	1	2490	2	0	300	1
20.93	1	1	1	39.5	1	3880	1	0	300	1
23.24	2	1	1	37.5	1	3220	1	0	300	1
20.83	1	1	0	40.3	1	3440	1	0	300	1
18.96	1	1	0	39.1	1	3800	1	0	300	1
21.83	1	1	0	40.2	1	3660	1	0	300	1
19.71	1	2	0	35.3	1	2660	1	0	300	1
31.25	1	1	1	39.4	2	3440	1	0	200	1
19.03	1	1	1	39.5	2	3940	1	1	250	1
22.59	1	2	0	38	1	2980	2	0	400	1
24.11	1	1	1	38.5	1	3320	2	0	300	1
21.76	1	1	0	39.4	1	4450	1	0	300	1
18.07	1	1	1	38.1	2	2610	2	0	100	1
24.46	2	2	0	38	1	3750	1	0	300	1
22.03	2	2	0	39.6	2	3560	2	0	200	1
23.12	1	1	0	37.2	1	2700	1	0	300	1
23.44	1	1	0	38.3	1	3030	2	0	300	1
21.48	1	1	0	38.5	1	4250	1	0	500	1
20.14	1	1	0	38.3	2	3710	1	1	200	1
22.27	1	1	0	38.1	1	2950	1	0	300	1
24.54	2	1	0	39.1	1	3940	1	0	400	1
20.43	1	1	0	39.5	1	4050	1	0	400	1
18.75	1	1	1	39.5	2	3090	2	0	100	1
26.67	2	1	0	37.4	1	3020	1	0	300	1
21.33	2	1	1	39	2	3790	1	0	200	1
19.55	1	1	1	38.6	2	3230	1	0	250	1
25.6	1	1	0	39.3	1	2800	1	0	300	1
21.69	2	1	1	39.2	2	3290	2	0	350	1
17.21	1	1	0	38.5	1	3890	2	0	300	1
20.08	1	1	0	40	1	3540	1	0	300	1
17.54	1	1	1	40	1	2820	2	0	400	1
20.26	1	1	0	41	1	3690	1	0	400	1
22.04	2	2	0	37.5	2	3580	1	0	700	1
21.78	1	1	1	39.1	1	3840	2	0	500	1
17.42	1	1	0	39	2	3400	1	0	250	1
29.41	2	2	0	33.6	1	2120	1	0	500	1
20.54	2	2	1	39.2	1	3470	2	0	300	1
22.84	2	2	0	39.2	1	3740	2	0	300	1
20.45	1	1	0	40.5	1	3900	1	0	300	1
21.11	2	1	0	39.5	1	4100	1	0	500	1
20.45	1	1	0	39.3	1	2920	2	0	300	1
21.48	1	1	0	40.1	1	3870	2	0	300	1
24.03	1	1	0	38.3	1	2970	1	0	300	1
25.39	1	1	0	39.2	2	3130	2	0	200	1
23.88	2	2	0	39.4	1	3570	1	0	300	1
20.28	2	2	0	36.6	1	2730	1	0	300	1
18.82	1	1	0	38.2	1	3400	2	0	300	1
19.47	1	1	0	40	2	3600	2	0	250	1
20.06	1	1	0	40.2	2	3760	1	0	200	1
31.11	1	1	0	39.2	1	3300	2	0	800	1
25.64	1	1	0	39	1	3390	2	0	500	1
18.52	1	1	0	40	1	3230	2	1	500	1
22.03	1	1	0	40.1	1	3550	1	0	300	1
24.65	1	1	0	39.5	1	3630	2	0	400	1
18.29	1	1	0	40.1	1	3300	2	0	300	1
19.84	1	2	0	40.3	2	3210	2	0	200	1
21.61	2	2	1	40.5	2	4160	2	0	1805	1
19.29	1	1	0	39.2	2	3820	2	0	200	1
24.61	1	1	1	39.5	2	3270	2	0	200	1
23.31	2	2	0	36.4	1	3060	1	0	300	1
26.76	1	1	1	39	1	4500	2	0	400	1
28.13	1	1	0	37.5	1	2800	2	0	500	1
20.31	1	1	0	36.2	1	2450	2	0	300	1
22.64	1	1	1	38.5	2	2730	2	0	200	1
28.35	2	1	0	39.5	1	3390	1	0	600	1
19.07	1	1	0	38.4	1	3970	1	0	300	1
25.08	2	2	0	38.5	1	3650	2	0	300	1
20.64	1	1	1	39	2	3060	1	0	200	1
23.71	2	2	1	39.1	2	3280	2	0	100	1
16.14	2	1	1	36.1	1	3070	1	0	400	1
21.83	1	1	1	38.4	2	3780	2	0	300	1
26.56	1	1	1	38.5	2	3090	2	1	350	1
17.72	1	1	0	36.1	1	2310	1	0	300	1
18.1	1	1	0	38.5	1	3370	1	0	300	1
22.31	1	1	0	40	2	3600	1	0	250	1
26.04	1	1	0	40.2	1	3740	1	0	500	1
24.86	1	1	1	36	2	2520	1	1	300	1
23.14	2	1	0	39.2	2	3280	1	0	200	1
16.8	1	1	0	39.2	2	3020	1	0	250	1
21.77	2	1	1	38.5	2	2990	1	0	200	1
22.03	1	1	0	39	1	4100	1	0	400	1
23.03	1	1	1	38	2	3330	1	0	200	1
23.16	1	1	1	40.4	1	4160	1	0	300	1
20.9	1	1	0	39.3	1	3600	1	0	400	1
29.9	2	2	1	40.2	2	3610	1	0	200	1
20.76	2	2	0	37.4	1	3000	1	0	300	1
20.24	1	1	0	38.4	1	3180	1	0	400	1
28.04	1	1	1	36.2	1	2770	1	0	300	1
22.83	2	2	0	39.1	1	3450	2	0	300	1
17.01	1	1	0	39.4	1	4070	2	0	500	1
19.53	1	1	1	38.1	2	3010	2	0	200	1
19.38	1	1	1	39.1	2	2810	1	0	150	1
17.19	1	1	0	40.4	1	3480	1	0	300	1
29.3	1	1	1	36.3	1	2670	1	0	350	1
18.31	1	1	0	39.4	1	3360	2	0	300	1
23.71	1	1	1	38.5	2	2760	1	0	600	1
24.84	1	2	0	38.2	1	3250	1	0	450	1
22.46	2	1	0	37.3	1	4140	1	0	300	1
21.38	1	1	1	35.1	2	2170	1	1	150	1
24.69	1	1	1	39.6	2	3150	2	0	200	1
18.67	2	1	1	38.6	1	3530	1	0	400	1
24.14	1	1	0	39.2	1	3100	2	0	400	1
19.13	1	2	1	40.1	2	3180	2	0	50	1
22.19	1	2	0	35.4	1	2630	2	0	300	1
21.23	2	1	0	38.6	1	3460	1	0	300	1
23.03	1	1	1	39.3	2	3280	2	0	250	1
19.05	2	2	0	38	1	3380	1	0	300	1
20.83	1	1	1	37.6	2	2530	2	0	200	1
21.3	2	1	1	38.4	2	3370	2	0	250	1
17.26	1	1	0	38.2	1	3780	1	0	1000	1
25.06	2	1	0	38.5	1	3330	2	0	600	1
24.24	1	1	0	40.4	1	3640	1	0	300	1
23.77	1	1	1	38.4	2	2990	2	0	200	1
17.85	2	1	0	37.6	1	2580	2	0	300	1
23.67	1	1	0	41.1	1	3470	2	0	400	1
24.92	1	1	0	39.6	1	4100	1	0	300	1
21.64	2	1	0	40.1	1	3120	1	0	300	1
16.65	1	1	1	38.6	2	2960	1	0	350	1
18.39	2	1	0	40	1	4090	1	0	300	1
19.73	1	2	1	39.6	2	3920	2	0	200	1
28.54	1	1	0	38.5	1	3580	1	0	300	1
17.45	1	1	0	35.6	2	2460	1	1	250	1
20.58	1	1	0	38.4	1	3190	2	0	300	1
22.66	1	1	0	40.2	2	3730	1	0	300	1
20.81	1	1	0	37.5	1	3590	1	1	300	1
19.14	2	2	1	40.4	2	4020	1	0	300	1
18.59	1	1	0	40.4	1	3950	2	0	500	1
20.89	2	2	0	37.3	1	3570	1	0	300	1
25.64	1	1	0	38	1	3450	1	0	400	1
23.34	1	1	0	37.1	2	2450	2	0	200	1
21.08	2	2	0	38.1	1	3630	1	0	800	1
24.03	1	1	0	40.1	1	4070	1	0	700	1
16.66	1	1	0	39.1	2	2150	2	1	50	1
24.86	1	1	0	38.5	1	4020	2	0	300	1
19.92	2	1	0	40	1	3070	2	0	400	1
22.31	1	1	0	39.6	1	3540	1	0	300	1
19.36	1	1	0	38.6	1	3210	1	0	300	1
19.23	2	2	0	38.4	1	3700	2	0	400	1
16.33	2	2	0	38.6	1	3910	1	0	300	1
19.95	1	2	0	39.1	1	3410	1	0	400	1
20.03	2	2	1	39.4	2	3980	1	0	150	1
21.81	1	1	0	39.4	1	3780	1	0	500	1
22.43	1	1	0	39.2	1	3190	2	0	300	1
24.71	1	1	1	39.4	1	3600	1	0	500	1
24.84	1	1	1	37.6	1	2920	1	0	400	1
23.44	1	1	0	39	1	3490	1	0	300	1
15.43	2	1	1	40	2	3930	1	0	1400	1
27.55	1	1	0	40.2	2	3360	2	0	200	1
19.83	1	1	0	39.4	2	3220	1	0	200	1
24.03	1	1	1	36.4	1	2790	2	1	800	1
21.34	1	1	0	40	1	4030	1	0	300	1
19.53	1	1	1	40.2	2	3380	1	0	350	1
22.66	1	1	0	38.6	1	3490	1	0	300	1
23.14	1	1	0	39.1	1	3260	1	0	300	1
32.42	1	1	0	40.2	1	4040	1	0	600	1
22.31	2	2	1	39	2	3670	1	0	200	1
23.07	1	2	0	33	1	2080	2	0	300	1
21.09	1	1	0	38	1	3140	1	0	300	1
16.56	1	1	0	38.3	1	3070	2	0	300	1
19.33	2	1	1	39.4	1	3770	1	0	300	1
21.64	1	1	0	39.2	1	3520	1	0	300	1
24.77	1	1	0	40	1	3830	2	0	400	1
27.74	2	1	0	39.1	1	3690	2	0	300	1
21.23	1	1	0	38.2	1	2800	1	0	500	1
23.34	2	2	0	37	1	2900	1	0	300	1
20.83	2	2	0	37.3	1	2960	2	0	300	1
19.98	2	1	0	38.5	2	2900	2	0	600	1
26.75	1	1	0	38.6	1	3750	1	0	300	1
25.63	1	2	0	38.6	1	3300	1	0	300	1
22.31	1	1	1	38.3	2	2740	2	0	400	1
28.04	1	1	0	38.6	1	3400	1	0	300	1
20.31	2	1	0	38.3	1	3900	1	0	300	1
26.37	1	1	1	39.4	1	3470	1	0	300	1
19.2	2	2	0	35.3	1	2940	1	0	600	1
18.05	1	1	0	39.4	1	3360	2	0	300	1
19.95	1	1	1	39.5	2	3490	1	0	200	1
22.21	1	2	0	36.3	1	2280	1	0	300	1
32.7	1	1	1	39.5	2	3410	1	0	420	1
21.59	1	1	1	38.6	1	3170	1	0	600	1
20.55	2	2	0	35.1	1	2610	2	0	500	1
24.03	1	1	0	40.4	1	3490	1	0	300	1
22.27	2	1	0	38.6	1	4150	1	0	400	1
24.02	2	2	0	33.3	1	2340	1	0	300	1
22.22	2	2	0	39.3	1	3260	1	0	300	1
22.66	1	1	1	38.4	2	2530	1	0	200	1
20.31	2	1	1	38.6	1	3890	2	0	300	1
24.34	1	2	0	39.1	1	3450	1	0	300	1
28.04	2	2	0	38.2	1	4110	1	0	300	1
25.86	1	1	0	38.6	1	3280	1	0	300	1
26.95	1	1	1	38.6	1	4130	1	0	400	1
21.26	1	1	0	40.2	1	3860	2	0	500	1
26.23	2	1	0	37	1	2400	1	0	300	1
19.03	1	1	0	39.3	1	3270	2	0	300	1
21.58	1	1	0	39.4	1	3580	1	0	300	1
29.69	1	1	1	39	1	4110	1	0	400	1
18.69	1	1	1	40	2	3560	1	0	200	1
26.81	1	1	1	40.5	2	3340	1	1	400	1
25.72	2	2	0	39.1	1	3390	2	0	300	1
26.17	2	2	0	37	1	3520	2	0	300	1
19.5	1	1	0	38.6	1	3510	1	0	300	1
20.83	1	1	1	36.5	2	3360	2	0	300	1
23.05	1	1	0	39.5	1	3730	1	0	300	1
26.16	1	1	0	39.1	1	4010	1	0	300	1
23.62	1	1	1	39	2	3020	1	0	200	1
20	1	1	1	40.4	1	3400	1	1	500	1
24.13	2	2	0	38.3	1	2610	2	0	300	1
19.95	1	1	1	39.2	2	3180	1	1	150	1
23.44	1	2	1	40.2	1	4250	2	0	300	1
23.34	2	1	0	36.5	1	3730	2	0	700	1
24.34	1	1	0	36.5	2	2710	2	0	100	1
23.34	2	2	0	38.6	1	4250	2	0	300	1
21.91	1	1	1	40	1	3450	2	0	400	1
23.62	1	1	1	39.3	2	2810	1	0	150	1
17.15	1	1	0	40.5	1	3140	1	0	300	1
19.92	1	1	0	39.2	1	2950	2	0	300	1
36.28	1	1	1	39	2	3660	2	1	350	1
21.61	1	1	0	40.1	1	3750	1	0	300	1
29.17	1	1	0	32.6	1	3020	2	0	300	1
22.5	1	1	0	39.2	1	2880	2	0	300	1
19.95	1	1	1	37	2	3360	1	0	200	1
22.1	2	1	0	40.6	2	3450	2	1	870	1
21.23	1	1	0	38.6	1	3500	1	0	300	1
29.15	1	1	0	39.2	1	3700	1	0	300	1
19.43	2	1	1	39.5	2	3730	2	0	200	1
18.79	1	1	1	39.2	2	2920	2	0	300	1
21.23	1	1	0	38.5	1	3400	1	0	300	1
27.5	2	2	0	36.2	1	2860	1	0	300	1
17.66	1	1	1	37.6	2	3150	2	0	80	1
16.02	1	1	1	39.2	1	4160	1	0	300	1
20.9	2	2	0	39.3	2	4020	1	0	200	1
19.92	1	1	1	39.1	1	3860	1	0	300	1
18.63	1	1	1	37.1	2	2750	2	0	300	1
23.34	1	1	0	40	2	3400	1	0	350	1
25.48	1	2	0	37.4	1	2510	2	0	300	1
26.67	1	1	0	39.3	1	3340	2	0	300	1
20.31	2	2	1	37.3	2	3520	1	1	200	1
23.12	2	1	0	40	2	3850	1	0	400	1
28.1	1	1	1	38.1	1	2870	2	0	400	1
19.29	1	2	1	40.2	2	3820	1	0	200	1
23.77	1	1	0	41	2	3990	2	0	400	1
26.22	2	2	1	39.1	2	3430	1	0	150	1
25.78	2	1	0	39.6	1	3950	2	0	500	1
21.36	1	1	1	35.3	1	2080	2	0	400	1
20.13	1	1	0	39.1	2	3740	1	0	200	1
31.25	2	1	0	41	2	3490	2	0	200	1
23.88	1	1	0	38.6	1	3360	2	0	300	1
17.47	2	2	0	40.2	2	3120	2	0	150	1
23.83	1	1	0	38.6	1	3480	2	0	300	1
24.65	2	1	0	39.3	1	3520	1	0	300	1
22.22	1	1	0	39	1	3500	1	0	300	1
19.18	2	2	1	39.2	2	2760	2	0	300	1
23.44	2	1	1	37.4	2	2980	1	1	200	1
18.71	1	1	0	40.3	1	4050	1	0	300	1
18.36	1	2	0	39	1	3260	1	0	300	1
20.22	2	1	1	39.1	1	3430	2	0	300	1
20.21	1	1	0	38.3	1	3720	2	0	400	1
22.6	1	2	0	39.3	1	3770	2	0	300	1
25.81	1	1	0	40.5	1	4230	1	0	400	1
22.27	1	1	0	39.6	1	3500	2	0	350	1
32.67	2	2	0	38.6	1	3750	2	0	300	1
19.78	1	1	0	40.6	1	3400	2	0	500	1
39.26	2	2	1	35	1	3070	1	0	300	1
19.03	1	1	0	39.4	2	3080	2	0	300	1
25	2	2	0	35.2	1	3300	1	0	300	1
20.31	1	1	1	39.6	2	3770	2	0	200	1
21.63	1	1	1	39	1	4150	1	0	300	1
19.33	2	2	0	40.2	1	4950	2	0	300	1
19.81	2	2	1	38.1	2	3270	1	0	200	1
24.97	2	2	0	39	1	2820	1	0	300	1
19.98	1	2	1	37	1	3060	2	0	400	1
20.9	2	2	1	40.1	2	4020	1	0	50	1
19.63	2	2	1	41	2	2980	2	0	250	1
20.7	1	1	0	39.2	1	3450	2	0	300	1
20.7	1	1	0	39.4	2	2890	1	0	300	1
26.04	1	1	1	38.1	1	3280	2	0	300	1
21.05	1	1	0	39.1	1	4600	1	0	300	1
29.24	1	1	0	39.2	1	3820	1	0	500	1
20.51	1	1	1	39.5	1	3030	2	0	300	1
29.45	1	1	1	39.5	1	2980	2	0	400	1
26.67	2	2	0	36.1	1	2840	1	0	300	1
21.61	2	2	1	39.3	2	3440	2	0	800	1
17.19	1	1	0	40	2	3380	1	0	250	1
20.04	1	1	0	40	1	3260	1	0	300	1
26.04	1	2	0	37.5	1	3080	1	0	300	1
29	1	2	0	37.5	1	3640	2	0	300	1
20.2	1	1	1	39.6	2	3180	2	0	200	1
26.95	2	2	1	39.4	2	4040	2	0	350	1
28.04	1	1	1	38	1	2700	1	0	300	1
19.92	2	2	1	39.5	2	2920	2	0	100	1
19.05	2	2	1	39.4	2	3510	1	0	250	1
19.51	1	1	0	38.6	1	2890	1	0	300	1
23.94	2	2	0	38.6	1	3240	1	0	300	1
19.43	1	1	0	39.3	1	3200	2	0	300	1
23.31	2	1	0	39.1	1	3200	2	0	300	1
18.44	1	1	0	39.2	1	2520	2	0	400	1
19.63	1	2	0	39.1	1	3020	2	0	300	1
23.19	1	1	0	40	1	3720	1	0	300	1
20.96	1	1	0	40.5	2	3390	1	0	150	1
21.72	1	1	0	37.5	1	3800	1	0	400	1
19.72	1	2	1	39.1	2	2950	1	0	200	1
24.03	1	1	1	40	2	3170	2	0	300	1
27.55	2	2	0	37.6	1	3410	2	0	300	1
19	1	2	0	38.4	1	2950	2	0	300	1
24.8	2	2	0	39.3	1	3850	1	0	300	1
23.32	2	1	0	38.5	1	3030	2	0	300	1
18.73	1	1	1	39.1	1	3070	2	0	300	1
21.68	1	1	0	38.5	1	3590	1	0	300	1
21.85	2	2	0	38.6	1	3030	1	0	300	1
19.68	1	1	1	39.4	2	3200	1	0	300	1
24.6	1	2	0	38.3	1	3340	2	0	300	1
32.05	2	1	1	38.6	1	3620	1	0	500	1
25.71	1	1	1	40.4	2	3330	2	0	200	1
22.27	1	1	1	41	2	4150	1	1	200	1
21.09	1	1	1	39.4	2	3390	1	0	250	1
22.68	1	1	1	39.2	1	3500	1	0	300	1
22.31	1	1	0	36.4	1	3920	2	0	800	1
24.54	2	2	1	39.3	2	3570	2	0	200	1
20	2	2	0	39.1	1	3700	1	0	300	1
21.26	2	1	0	37.5	1	3690	2	0	300	1
22.44	1	1	1	40.1	2	3300	1	0	250	1
22.86	2	2	1	38.6	2	4620	1	0	200	1
27.05	1	1	0	38.2	1	3150	2	0	300	1
22.04	1	1	0	39.2	2	3960	1	0	200	1
25.48	1	1	1	40.2	2	3690	2	1	250	1
28.44	2	2	0	39.3	1	4040	2	0	300	1
28.04	1	1	0	38.1	1	3710	2	0	300	1
18.75	1	1	1	39.2	2	3230	1	0	200	1
28.52	1	1	0	28.6	1	1050	1	0	400	1
26.64	1	1	1	37.6	1	2910	2	0	300	1
24.09	1	1	1	40.1	1	2700	1	1	300	1
26.17	1	1	0	39	1	3520	1	0	300	1
19.72	2	2	1	38.2	2	3520	2	0	100	1
20.67	1	1	0	40.2	1	3190	2	0	300	1
27.89	1	1	0	39.3	1	3500	1	1	300	1
22.07	2	1	0	38.6	1	3540	1	0	300	1
23.38	1	1	1	39	1	3500	2	0	300	1
16.63	2	1	0	39.1	1	3120	2	0	300	1
26.81	1	1	0	38.4	1	3030	1	0	300	1
21.3	1	1	1	38.6	1	3140	2	0	400	1
19.13	1	2	0	38.5	1	3800	2	0	300	1
28.62	2	2	1	39.4	2	3330	2	0	200	1
22.83	1	2	0	37.3	1	2700	2	0	300	1
23.38	1	1	1	37	1	3720	1	0	500	1
22.86	1	1	0	39.3	1	3800	2	0	300	1
19.03	2	1	0	37.6	1	3020	2	0	300	1
19.95	1	1	0	38.5	1	3520	1	0	300	1
23.44	1	1	0	38.6	1	3440	1	0	300	1
19.1	1	1	0	39	1	3510	1	0	300	1
29.79	1	1	0	40.3	1	4060	2	0	400	1
23.44	1	2	1	40.3	2	3800	2	0	200	1
21.21	2	2	0	39	1	3100	1	0	300	1
26.3	1	1	1	39.3	2	3130	2	0	250	1
27.55	1	1	1	39.5	2	3260	1	0	250	1
18.59	1	1	0	39	1	3630	1	0	300	1
22.46	1	1	0	40.5	1	2820	1	0	300	1
24.03	1	1	1	39	2	3120	2	0	400	1
22.04	1	1	0	38.5	2	3650	1	0	200	1
32.15	1	1	1	26.5	2	960	2	1	1145	1
18.66	1	1	0	40.5	2	3350	2	0	250	1
22.66	2	2	0	38.3	1	3310	1	0	300	1
23.67	2	2	0	38.5	1	3260	1	0	300	1
22.95	1	1	0	38.6	1	3530	2	0	400	1
17.01	1	1	1	38.4	1	3240	1	0	300	1
24.74	2	2	0	38.1	1	3400	1	0	300	1
19.22	1	2	1	39.3	2	3420	2	0	200	1
21.15	1	2	1	39.1	2	3530	1	0	250	1
18.94	1	1	1	37.2	2	2820	1	0	100	1
18.36	1	1	0	36.5	1	2520	2	0	300	1
26.62	1	2	0	38.6	1	3520	2	0	400	1
26.48	1	1	1	37.5	2	2980	2	0	200	1
28.76	1	1	0	37.3	1	2500	2	0	400	1
23.76	2	2	0	39	1	3740	1	0	300	1
18.26	1	1	0	36.6	1	2700	2	0	300	1
18.94	1	1	1	29.6	1	1350	2	0	300	1
21.12	1	1	1	39.5	2	3780	1	0	200	1
20.03	1	2	0	38.6	2	2680	2	0	50	1
23.83	1	2	0	38.1	1	3960	1	0	1000	1
18.43	1	1	1	35.6	1	3120	2	0	300	1
25.21	1	1	1	37.2	1	3780	1	0	400	1
18.14	1	1	0	39.4	1	2570	1	0	300	1
21.36	2	2	0	38.4	1	3310	1	0	300	1
24.65	1	1	0	39.2	2	3430	2	0	200	1
18.6	1	1	0	39.1	1	3750	1	0	300	1
23.23	2	1	0	39	1	3900	1	0	400	1
22.65	1	1	0	37.2	1	2900	1	0	300	1
18.14	1	1	0	38.3	2	3370	1	0	200	1
23.93	2	2	1	35.6	1	2460	1	0	300	1
26.71	1	1	1	39	1	3590	2	1	400	1
20.7	1	1	0	39.2	1	3260	2	0	300	1
21.48	2	1	0	39.2	2	3070	1	0	200	1
19.33	1	1	0	38.5	1	3310	2	0	300	1
24.98	1	1	0	39.2	1	3530	1	0	300	1
26.78	1	1	1	39.5	1	4390	1	0	300	1
17.78	2	1	0	39.5	2	3480	1	0	150	1
22.86	2	1	0	40.6	1	3550	2	0	400	1
22.12	1	2	0	40.4	2	4290	2	0	700	1
25.85	1	1	1	38.5	2	3970	1	0	400	1
17.15	1	1	1	39	1	3460	2	0	500	1
20.55	1	1	1	40.6	2	3680	1	0	300	1
18.05	1	1	0	41	1	3670	1	0	500	1
21.63	1	2	0	38.1	1	3350	1	0	300	1
17.58	1	1	0	38.3	2	2670	1	0	200	1
24.46	1	2	0	39.5	2	3710	2	0	100	1
21.93	2	2	1	37.3	1	2520	2	0	300	1
23.88	2	2	0	38.1	1	3000	2	0	300	1
22.86	1	1	0	39.1	1	3150	1	0	300	1
18.44	1	1	0	35.1	1	2260	1	0	500	1
19.53	2	2	0	38.3	1	3170	1	0	300	1
24.22	2	2	0	38.3	1	3890	1	0	300	1
23.05	2	2	0	39.1	2	3300	2	0	200	1
31.17	1	1	1	38.3	2	3320	1	0	250	1
18.66	1	1	0	38.4	1	3150	1	0	300	1
22.86	2	2	0	38.2	1	4000	1	0	400	1
22.66	1	1	0	37.1	1	2330	1	0	300	1
22.1	1	1	1	39.4	2	3520	2	0	400	1
25.41	1	1	1	40.4	1	3430	2	1	400	1
23.24	2	1	0	38.1	1	3280	1	0	300	1
23.42	2	2	0	38.6	1	3840	1	0	400	1
25.4	2	2	1	39.3	1	3600	1	0	300	1
20.83	2	2	1	41	2	3480	1	0	200	1
20.96	1	1	0	39	1	3220	1	0	400	1
24.97	1	1	0	38.5	1	3780	1	0	500	1
19.56	1	1	1	40	2	3150	2	0	200	1
26.67	2	2	0	39.1	1	3500	1	0	300	1
31.64	2	2	1	37.4	1	3550	2	0	300	1
23.67	1	2	0	39	1	3400	2	0	800	1
20.58	2	1	0	38.5	1	3170	1	0	500	1
21.19	1	1	0	39.3	1	3200	1	0	400	1
30.48	1	1	1	39	1	3950	1	0	300	1
24.84	2	2	0	37.4	1	3500	1	0	300	1
23.44	2	2	1	39.6	2	3280	1	0	100	1
27.73	1	1	0	38.5	1	4000	1	0	300	1
20.19	1	2	1	40.1	2	3110	2	0	200	1
27.79	2	2	0	29.3	1	1040	2	0	300	1
28.34	1	1	1	38.4	1	2780	2	0	300	1
22.82	1	1	1	39.5	2	3220	2	0	100	1
25.3	1	1	0	38	1	2450	2	0	300	1
21.51	1	1	0	39	1	3770	2	0	300	1
21.72	1	2	0	37.2	1	3150	2	0	300	1
19.48	1	1	1	39.6	1	3290	1	0	400	1
24.89	1	1	1	38.6	2	3320	2	0	200	1
24.56	2	2	0	38.6	1	3300	1	0	300	1
24.84	2	1	0	38.1	1	2980	1	0	400	1
24.04	2	2	1	39.4	2	3790	1	0	200	1
20.5	1	1	0	39.4	1	3250	1	0	300	1
22.89	2	2	0	39.3	1	2980	2	0	300	1
19.63	1	1	0	38.4	2	2930	1	0	200	1
20.96	1	1	1	39.2	1	3220	1	0	300	1
19.92	1	2	1	39	2	2930	2	0	35	1
26.22	1	1	1	39.6	2	3250	1	0	250	1
20.31	2	2	0	38.1	1	4050	1	0	400	1
26.95	1	1	0	33.2	1	2020	1	0	300	1
21.78	1	2	1	40.2	2	3280	2	0	200	1
20.31	1	1	0	40	2	3720	1	0	360	1
21.08	2	1	0	40.1	1	3590	1	0	300	1
22.02	1	1	0	39.2	1	3710	1	0	500	1
27.85	2	2	0	37.4	1	3350	1	0	300	1
21.51	1	2	0	39.4	1	3900	2	0	300	1
23.05	1	1	1	39.5	2	2670	2	0	200	1
17.12	1	1	1	40.2	2	3410	2	0	250	1
23.16	2	2	1	39.3	2	3250	2	0	100	1
26.4	1	1	1	40.1	2	3360	2	0	350	1
22.03	2	1	1	39.5	1	4290	1	0	300	1
22.31	1	1	0	38	1	3050	1	0	300	1
21.48	2	1	1	40	1	3930	1	0	300	1
24.2	1	2	0	39.4	1	3730	1	0	500	1
21.56	1	1	1	40.1	2	3210	2	0	100	1
24.22	1	2	1	40	2	3570	2	0	100	1
26.04	1	2	0	38	1	3370	1	0	300	1
20.28	2	1	1	39.6	1	2910	1	0	300	1
19.47	2	2	0	38.5	1	3620	1	0	300	1
18.61	1	1	1	39.4	1	3320	1	0	300	1
29.33	1	1	0	38	1	2390	2	0	300	1
19.92	1	1	1	37.2	1	2780	1	0	300	1
17.94	2	2	0	38.4	1	3850	2	0	300	1
20.02	1	1	0	39	1	3660	1	0	300	1
22.22	2	2	0	38.1	1	3430	1	0	300	1
31.64	1	2	0	38.4	1	3730	2	0	500	1
23.71	1	1	1	39.1	2	3030	2	0	200	1
21.12	2	1	0	38.1	1	2880	1	0	300	1
23.23	1	1	1	39.1	2	3730	2	0	476	1
21.64	2	2	1	38	2	3180	2	0	200	1
23.54	2	2	0	39	1	3500	1	0	300	1
21.3	1	1	1	36.1	1	2820	2	0	300	1
23.31	1	2	0	39.2	1	3600	2	0	300	1
20.05	1	1	0	40.1	1	3890	1	0	300	1
19.1	1	2	0	37.2	1	3180	2	0	500	1
19.53	2	2	0	38.3	1	3460	1	0	300	1
24.02	2	2	1	40.1	2	2790	1	1	200	1
28.72	2	2	0	36	1	2020	2	0	300	1
21.44	1	1	0	38.4	1	3350	1	0	300	1
19.22	1	1	0	38.5	1	3550	1	0	300	1
20.63	1	1	1	39.3	2	3180	2	0	410	1
24.22	1	1	0	39.3	2	3190	1	0	400	1
18.36	1	1	0	39.2	1	3250	1	0	300	1
23.44	1	1	0	37.3	1	3050	2	0	2000	1
22.76	2	1	1	38.4	1	3730	2	0	300	1
18.03	1	2	0	40.6	2	3500	1	1	300	1
17.54	1	1	0	38.6	1	2850	1	0	300	1
26.99	1	1	0	38.1	1	3610	1	0	300	1
19.83	1	1	1	38	1	3600	2	0	500	1
24.03	1	2	0	32.6	1	1720	1	0	300	1
24.24	2	2	0	38.4	1	3390	2	0	400	1
21.38	1	1	0	38.5	1	3370	2	0	300	1
20	1	1	1	39.2	1	3270	1	0	400	1
28.04	2	2	0	39	1	3730	1	0	300	1
27.92	1	1	1	39.2	1	2980	1	0	300	1
18.78	1	1	1	39.2	2	2890	1	0	300	1
28.98	2	1	1	37.6	2	3080	1	0	50	1
22.38	2	1	1	38.2	1	2890	1	0	300	1
20.96	1	1	1	38.6	2	3560	1	0	310	1
20.55	1	1	0	41	2	3080	2	0	305	1
17.88	1	2	1	39.4	2	2940	2	0	50	1
23.23	2	2	1	39.4	2	2980	2	0	200	1
22.86	2	1	1	39.1	2	3400	2	0	320	1
20.25	1	1	1	39.5	2	2880	2	0	100	1
24.64	1	2	0	39.1	1	3350	2	0	300	1
19.05	1	1	1	40	2	3550	1	0	350	1
22.27	1	1	0	33.1	1	1530	1	0	300	1
20.57	2	1	1	39.2	2	2750	1	0	200	1
21.88	1	1	0	40.5	1	3920	2	0	300	1
21.63	1	1	0	40.3	2	3410	2	0	300	1
20.07	1	1	0	41	1	2880	1	0	300	1
25.4	1	1	1	40	2	3620	2	0	280	1
18.73	2	2	0	39.1	2	3650	1	0	200	1
24.28	2	2	1	36.4	1	3530	2	0	300	1
22.86	2	2	0	38.4	1	3650	2	0	300	1
28.34	1	1	0	26.3	1	980	1	0	300	1
24.11	1	1	0	38.2	1	3230	1	0	300	1
19.38	1	1	1	40.2	2	3500	1	0	571	1
19.96	2	1	1	38.5	2	3200	1	0	250	1
23.77	1	1	0	38	1	3410	1	0	300	1
23.88	1	1	0	39.5	2	3810	1	0	250	1
21.88	2	1	0	40.5	1	3380	2	0	300	1
26.37	2	1	1	39.4	1	3540	1	0	300	1
27.26	2	2	1	39.3	2	3080	1	0	30	1
21.67	1	1	0	40.2	2	3320	2	0	200	1
20.39	1	1	1	39.2	1	3620	1	0	300	1
20.7	1	1	0	39.2	1	3540	1	0	300	1
18	1	1	0	39.6	1	3750	1	0	300	1
20.82	1	2	0	39	1	3220	2	0	500	1
29.07	2	1	0	37	1	3030	2	0	400	1
24.8	1	2	1	39.2	1	4100	1	0	400	1
19.47	1	2	0	39.2	1	3380	2	0	400	1
20.03	2	2	0	38.1	1	3360	2	0	300	1
24.03	1	1	0	37.5	1	3300	2	0	800	1
19.96	1	1	0	40.1	1	3420	1	0	300	1
22.6	1	2	0	40.4	1	3300	1	0	300	1
23.88	1	1	1	36.5	2	3370	1	1	300	1
23.59	1	1	1	39.2	2	3950	2	0	400	1
20.43	1	1	0	39.3	1	3380	1	0	300	1
18.73	1	1	0	40.2	2	3430	1	1	200	1
24.09	1	1	1	38.1	1	3560	2	0	300	1
24	2	1	1	38.1	1	3290	1	0	300	1
26.27	2	1	0	39.6	1	3760	1	0	500	1
18.55	1	1	0	39	1	2910	1	0	300	1
29.38	2	1	0	38	1	3580	2	0	500	1
22.86	1	1	0	40.1	1	3330	1	0	300	1
24.4	2	2	0	38.5	1	3180	2	0	300	1
31.63	1	1	1	34.3	1	1900	1	0	300	1
24.56	1	1	0	39.1	1	4290	2	0	300	1
19.31	2	2	1	39.6	2	3020	2	0	100	1
22.22	2	2	0	39.5	1	3450	2	0	400	1
33.5	1	1	1	37	1	2760	1	0	300	1
15.23	1	1	1	39	2	3350	2	0	200	1
27.43	1	1	1	39	2	3360	1	0	200	1
34.77	2	2	0	39.3	1	2850	2	0	300	1
22.55	2	1	1	40	2	3630	2	0	891	1
18.07	1	1	1	39.1	2	3280	1	0	200	1
25.71	1	1	0	35.4	1	2440	2	0	300	1
20.94	1	1	1	38.2	1	3410	2	0	300	1
23.42	1	1	0	39	1	3240	1	0	300	1
19.38	1	1	1	38	2	3000	2	0	100	1
19.96	2	1	0	41	1	3200	1	0	300	1
19.03	1	1	0	39	2	2450	2	0	200	1
21.64	1	2	0	37.6	1	3350	1	0	300	1
25.95	1	1	1	41	1	3570	1	0	300	1
24.22	2	1	1	38.6	1	3220	2	0	400	1
20.83	1	1	0	38.6	2	2750	1	0	300	1
20.65	2	1	0	33.3	2	2180	1	1	2098	1
26.67	1	1	1	39.3	2	3550	1	0	200	1
17.3	2	2	0	38.3	1	3710	1	0	300	1
21.36	1	1	1	39.2	2	3020	2	0	200	1
20.45	2	2	0	39	1	3900	1	0	300	1
22.58	1	2	1	39.1	2	3370	2	0	200	1
30.04	1	1	0	34.4	1	3230	2	0	300	1
17.48	1	1	0	39.6	2	3380	1	0	200	1
24.56	1	1	1	40.1	1	3230	1	0	400	1
18.51	1	1	0	39	1	3960	1	0	300	1
18.37	1	1	0	38.5	1	3250	2	0	300	1
23.73	2	2	0	38.5	1	4020	1	0	400	1
29.3	1	1	1	37.6	1	3210	1	0	600	1
20.55	1	2	0	38.6	1	3330	2	0	300	1
21.64	1	1	0	34.3	1	2650	2	0	500	1
25.18	2	1	1	39.5	2	3400	1	0	200	1
21.33	1	1	1	38.5	1	2830	1	0	300	1
26.35	2	2	0	39.3	1	4000	1	0	400	1
19.79	1	1	0	38.6	1	2670	2	0	500	1
18.75	2	1	1	40.3	2	3740	2	1	300	1
16.09	1	1	0	37.3	1	2790	1	0	500	1
22.91	1	1	0	38.1	1	2960	2	0	400	1
21.64	1	1	0	38.6	1	3260	2	1	900	1
22	1	2	0	39	1	2900	2	0	300	1
23.33	2	2	0	40.5	1	3830	2	0	400	1
30.22	1	1	1	34.1	1	2300	2	0	300	1
27.06	1	1	1	39.3	1	3100	2	0	300	1
22.76	1	1	1	40.1	2	4070	1	0	300	1
22.04	1	1	0	39.4	2	3350	1	0	300	1
20.32	2	2	0	38.5	1	3560	1	0	400	1
26.21	1	2	0	38.6	1	3870	2	0	400	1
30.86	1	1	1	37.2	1	3080	1	0	300	1
25.08	2	2	0	39.3	1	3500	1	0	300	1
22.12	1	1	0	39.3	2	3420	2	0	300	1
30.3	1	2	0	38.4	1	2940	2	0	300	1
24.98	1	1	0	40.6	1	3520	1	0	300	1
25.22	1	1	1	40.2	1	3780	2	0	400	1
21.61	2	1	1	35	1	1860	1	0	300	1
20.32	1	1	0	38.5	1	3940	1	0	300	1
17.26	1	1	1	38	1	3350	1	0	500	1
22.27	2	2	0	39.4	2	3110	1	0	360	1
20.57	2	2	0	39.2	1	3270	2	0	300	1
22.46	1	1	0	40.2	1	2900	1	0	300	1
19.77	1	1	0	39	1	3000	2	0	300	1
19.53	1	1	0	39	1	2920	2	0	300	1
21.08	2	2	1	36.2	2	3000	2	1	350	1
21.09	2	2	1	40.5	2	3210	1	0	280	1
19.29	1	1	1	39.6	2	3440	2	0	350	1
19.92	1	1	0	38.1	1	2900	2	0	300	1
20.16	1	1	1	38.4	1	3450	2	0	400	1
26.37	1	1	1	39.2	1	4140	2	0	300	1
18.83	1	2	1	41	2	3370	2	0	250	1
25.86	1	1	1	39.6	1	3650	2	0	400	1
22.48	1	1	0	38	2	3480	1	0	300	1
23.11	1	1	0	38.2	1	3350	1	0	300	1
17.72	1	1	0	36.1	2	2930	2	1	200	1
17.93	1	1	0	39.1	2	3090	1	0	610	1
34.17	1	1	0	39	1	3280	2	0	300	1
23.1	1	1	0	40.1	1	3690	1	0	300	1
24.16	1	1	0	39.4	1	3130	1	0	300	1
23.38	1	1	0	38.5	1	3070	2	0	300	1
22.06	1	1	1	40.4	2	3300	1	0	250	1
18.61	2	1	1	39.6	2	3780	1	0	100	1
22.58	1	1	0	38.3	1	2940	2	0	300	1
20.18	1	1	1	39.5	2	3540	2	0	300	1
20.76	1	1	0	34	2	2610	1	1	150	1
21.48	2	2	0	39.1	1	3580	1	0	300	1
24.57	1	1	1	39.6	1	4500	2	0	400	1
17.94	1	1	1	39.2	2	3230	1	0	100	1
19.91	1	1	0	38.5	1	3290	1	0	300	1
25.24	1	1	1	37.5	1	2530	1	0	300	1
22.3	1	1	0	40.1	2	3320	2	0	100	1
22.32	2	2	0	39.2	1	3860	2	0	300	1
16.9	1	1	1	39.5	2	3000	1	0	300	1
18.59	1	1	0	37.4	1	2720	2	0	300	1
24.44	2	2	0	38.5	1	3990	2	0	400	1
20.8	1	1	0	37.5	1	3420	1	0	500	1
13.62	1	2	0	36.3	1	3050	1	1	400	1
22.86	2	2	0	39.4	1	2920	1	0	300	1
23.24	1	1	0	40.3	1	4130	1	0	300	1
22.89	2	2	0	38.1	1	2700	2	0	400	1
18.37	1	1	0	38.5	1	2970	1	0	300	1
18.03	1	1	0	40.2	2	3260	2	0	100	1
18.56	1	1	0	40.4	2	3360	2	0	300	1
28.04	1	1	0	37.3	1	2950	2	0	500	1
25.04	1	1	1	40.1	1	3790	2	0	400	1
24.84	1	1	1	37.3	1	2650	1	0	400	1
18.87	1	1	0	39.1	1	3130	1	0	500	1
33.91	2	1	0	37	1	4160	1	0	300	1
23.51	1	1	0	39.2	1	3580	1	0	300	1
20.73	1	2	0	39	2	3630	1	0	50	1
33.65	1	1	1	39.1	1	4280	1	0	300	1
22.15	1	1	0	39.4	1	3680	1	0	400	1
21.23	1	1	1	38.5	2	3400	2	0	250	1
19.13	1	2	0	40.1	2	3220	1	1	200	1
27.05	1	1	1	39	1	3800	1	0	400	1
24.65	1	1	0	40	1	3110	2	0	400	1
21.79	2	2	0	36.2	1	3000	2	0	200	1
22.41	1	1	0	39.3	1	3270	1	0	300	1
31.64	1	1	1	38.2	1	3300	2	0	300	1
22.59	1	1	0	38.3	1	2880	2	0	400	1
22.31	1	1	0	39.3	1	3250	2	0	400	1
23.02	1	2	0	39.2	1	3330	2	0	300	1
23.24	1	1	0	38.5	2	3190	1	0	550	1
24.08	2	1	1	40.2	1	3700	1	0	300	1
24.14	1	2	0	39.1	1	3800	1	0	400	1
21.08	1	1	0	39.6	2	3320	2	0	200	1
20.28	2	1	0	36	1	2720	2	0	300	1
34.13	2	2	0	39.3	1	3640	1	0	300	1
15.97	1	1	0	41	2	2850	2	0	220	1
20.38	1	1	0	35.3	2	2320	2	1	300	1
17.8	1	1	1	39.6	2	3020	1	0	200	1
21.38	1	1	0	39.1	1	3580	1	0	500	1
23.44	2	2	0	39	1	3310	2	0	300	1
20.83	1	2	0	38.4	1	3320	1	0	300	1
21.36	2	2	0	36.1	1	3320	1	1	420	1
27.64	2	2	0	37.4	1	3080	1	0	500	1
17.85	1	1	1	38.4	2	2730	2	0	100	1
20.99	1	1	1	40.1	1	3010	2	0	500	1
19.02	1	1	1	38.6	1	3110	2	0	450	1
25	1	1	0	40	1	3980	2	0	600	1
29.52	2	2	0	37	1	2390	2	0	300	1
20.81	1	2	1	40.4	2	3430	2	0	250	1
18.66	1	1	0	38.4	1	3110	1	0	300	1
26.36	1	1	1	38.5	1	3350	2	0	300	1
24.72	1	1	1	37.1	1	3300	2	0	300	1
32.98	2	1	0	34.6	1	2480	2	0	700	1
22.85	1	1	0	38.6	1	3290	1	0	400	1
31.62	1	2	1	35.3	1	3150	2	0	600	1
27.64	2	2	0	38.4	1	3560	1	0	400	1
18.16	2	1	0	39.1	1	4020	1	0	300	1
18.77	1	1	1	38.4	2	3270	1	0	100	1
18.75	1	1	1	38.5	1	3170	1	0	280	1
31.34	1	1	0	32.3	1	1880	2	0	280	1
21.05	2	2	0	38.4	1	3100	2	0	300	1
21.29	1	1	0	40	2	3710	1	0	200	1
28.93	1	2	1	37.5	1	4120	1	0	450	1
22.67	1	2	0	36.5	1	2980	1	0	550	1
27.04	2	2	0	38.6	1	3710	2	0	680	1
20.51	2	2	0	39.2	1	3280	2	0	320	1
32.88	2	1	0	38.2	1	3270	1	0	260	1
25.04	1	1	0	35.2	1	2750	2	0	180	1
28.19	1	1	0	40.2	1	3700	1	0	365	1
23.71	1	1	0	38.1	2	2740	2	1	250	1
19.1	1	1	1	38.6	2	3320	2	0	200	1
17.77	2	2	0	39	1	3340	1	0	300	1
25.28	1	1	0	38.4	1	4120	1	0	310	1
18.75	2	1	0	37	1	3000	2	0	200	1
24.06	1	2	1	40.2	2	3700	2	0	100	1
27.75	1	1	1	40.2	1	3260	1	0	700	1
25.35	2	1	1	34.6	1	1970	1	0	280	1
24.84	1	1	0	41.1	2	3560	1	0	200	1
20.2	2	1	0	34.5	1	2530	1	0	260	1
22.39	2	2	1	39.3	2	3030	2	0	250	1
18.21	1	1	1	39.4	2	3540	2	0	350	1
26.63	1	1	1	38.2	1	2920	2	0	350	1
26.29	1	2	0	38.5	1	3250	1	0	280	1
22.58	1	1	0	39.4	1	3220	2	0	160	1
21.4	1	1	0	39.3	1	2900	1	0	215	1
22.85	2	2	1	39.1	2	3690	1	0	300	1
26.06	2	2	0	39	1	3900	1	0	230	1
21.3	2	2	0	30.4	1	1300	1	0	400	1
25.27	1	1	0	38	2	2600	1	0	200	1
22.21	1	1	0	39.4	1	3560	2	0	325	1
15.42	1	1	1	39	1	3160	1	0	410	1
17.62	1	1	1	41	2	3190	2	0	200	1
22.6	1	1	1	39.6	2	3620	2	1	380	1
19.52	2	1	1	39	1	4010	1	0	340	1
21.19	1	2	0	40.2	1	3100	1	0	370	1
24.54	2	1	0	37.2	2	2750	2	0	250	1
25.55	2	2	0	39.3	1	3590	2	0	500	1
23.31	2	1	0	39.3	1	3140	2	0	210	1
20.72	1	1	1	38.5	1	3050	1	0	210	1
28.72	2	2	0	38.5	1	3060	2	0	220	1
18.75	1	1	1	39.4	2	3360	2	0	350	1
24.42	1	1	0	39.6	1	3350	1	0	280	1
22.86	1	1	1	39.1	1	3620	2	0	180	1
25.34	2	2	0	39.3	1	3900	1	0	410	1
25.83	1	1	1	39.1	1	4540	1	0	140	1
20.98	1	1	0	38.1	1	3110	2	0	410	1
22.48	2	1	0	37.6	1	2890	1	0	410	1
18.87	1	1	0	37.1	1	3050	1	0	260	1
17.29	2	2	0	39.6	2	3070	2	0	50	1
26.37	2	1	1	38.5	2	2700	2	0	100	1
27.34	2	2	1	38.1	2	3690	1	0	100	1
17.71	1	1	1	39.1	1	3670	1	0	180	1
23.56	1	1	0	40.6	2	3650	2	0	310	1
20.73	2	2	0	39.4	1	3750	2	0	210	1
24.22	1	1	1	39.3	2	3360	2	0	100	1
18.75	1	1	1	39.6	1	3470	2	0	200	1
24.93	2	2	0	37	1	2720	2	0	300	1
23.15	1	1	0	40	1	3680	2	0	140	1
19.92	1	1	1	38.3	1	3620	1	0	400	1
30.7	1	1	0	39.3	1	3230	2	0	210	1
23.93	1	1	0	40.2	1	3890	1	0	320	1
25.1	1	1	0	38.3	1	3890	1	0	480	1
17.24	1	1	1	38.3	1	3420	1	0	220	1
22.64	1	1	1	39.3	1	3790	2	0	460	1
24.65	1	1	1	32.3	2	1630	1	1	250	1
23.14	1	1	0	39.3	1	2950	2	0	210	1
24.45	1	1	1	40.5	1	3620	2	0	400	1
23.07	2	1	1	37.4	1	3050	2	0	430	1
23.52	2	2	1	39.5	2	4120	1	0	300	1
23.99	1	1	0	40	2	3520	1	0	250	1
22.9	2	2	0	38.2	1	3390	2	0	260	0
20.58	1	1	0	37.3	1	2540	1	0	350	0
20.58	1	1	0	37.3	1	2710	1	0	350	0
27.31	1	1	1	33.5	1	1930	2	0	100	0
23.5	1	1	1	40.2	2	3290	2	0	200	0
19.86	1	1	0	29.4	2	980	2	1	300	0
25.63	2	2	1	39.3	2	2940	1	0	250	0
25.63	2	2	0	39.3	2	3390	1	1	250	0
27.34	1	1	1	39.3	2	3770	1	0	270	0
19.98	1	1	0	40.6	1	3280	1	0	400	0
20.7	1	1	0	40.6	1	2900	2	0	300	0
21.63	1	1	0	39.3	1	3480	1	0	500	0
18.52	2	1	1	38.4	2	2800	2	0	100	0
17.06	1	1	0	38.5	1	3280	2	0	400	0
21.09	1	1	0	40	2	3350	1	1	100	0
18.82	1	1	0	40.2	2	3020	2	0	50	0
23.44	1	2	0	39.2	1	3390	2	0	350	0
18.67	1	1	0	40.5	2	4270	1	0	200	0
19.23	2	1	0	39.1	1	3200	2	0	200	0
18.66	1	1	0	40.5	1	3630	1	0	400	0
19.56	1	1	0	39.2	1	3330	1	0	200	0
20.5	1	1	1	39.2	2	2910	1	1	250	0
22.58	1	1	1	40.4	2	3760	1	0	200	0
24	1	1	0	40	1	3820	2	1	400	0
25.28	1	2	0	38.6	1	3100	2	0	300	0
25.1	1	1	0	41	2	3570	2	0	300	0
26.13	2	2	1	30.6	2	1350	2	0	200	0
26.85	2	2	0	38.4	1	3660	2	0	300	0
19.2	1	1	0	38.5	1	3780	2	0	450	0
26.35	1	2	0	39.2	1	3570	2	0	400	0
21.31	1	2	0	38.5	1	3650	1	0	310	0
27.33	2	2	0	39.1	1	3870	2	0	300	0
19.82	1	2	0	40.3	2	3880	1	0	200	0
19.52	1	1	0	40	1	3460	2	0	300	0
20.7	2	1	0	31.1	2	1300	2	1	80	0
17.53	1	1	0	39.3	2	3070	1	0	200	0
24.97	2	2	1	40.3	2	3850	1	1	250	0
21.64	2	2	0	39.6	2	3460	1	0	100	0
18.8	1	1	1	35.6	2	2210	2	1	250	0
18.83	1	1	0	36.5	2	2400	1	1	100	0
23.44	1	1	1	39.6	2	2820	2	0	250	0
18.82	2	1	1	40.4	2	3440	2	0	100	0
25.77	2	2	0	38.6	1	3110	2	0	280	0
22.32	1	1	0	39.6	2	3250	2	0	200	0
15.98	1	1	0	38.4	2	2780	2	0	50	0
22.27	1	1	0	39.4	2	3780	1	0	250	0
17.42	1	1	0	40.2	2	3200	1	0	200	0
18.73	1	1	0	40.4	1	2740	2	0	500	0
19.13	1	1	0	39.1	1	4580	1	0	400	0
19.57	1	1	0	39.1	2	3180	2	0	200	0
25.67	1	1	1	38	1	2750	1	0	310	0
24.02	1	1	0	40.6	2	3700	2	0	650	0
32.45	1	1	0	40.5	1	3440	1	0	300	0
21.77	2	2	0	39.2	1	3080	2	0	400	0
21.72	1	1	0	40.1	2	3210	2	1	350	0
16.42	2	2	1	39.3	2	4000	1	0	200	0
29.3	2	2	1	40.2	2	4060	1	0	260	0
21.46	1	1	1	39.2	2	3290	1	0	200	0
19.53	1	1	1	40	2	3400	2	0	200	0
19.65	1	1	0	40.5	2	3230	1	0	250	0
17.19	2	2	1	39.6	2	3260	2	1	100	0
23.63	1	2	0	39.3	2	3300	2	0	350	0
16.18	1	1	0	39.4	2	3010	1	0	100	0
23.17	1	1	0	40.6	2	4160	1	0	210	0
22.25	1	1	1	41	2	3640	1	1	200	0
20.03	1	2	0	39.2	1	3610	1	0	310	0
20.31	1	1	0	39.5	2	2910	2	0	200	0
19.98	1	2	0	37.6	1	2960	2	0	300	0
22.38	1	1	0	38.6	1	3040	1	0	300	0
25.77	1	2	0	37.6	2	3210	1	1	200	0
18.29	1	1	0	38.5	1	3410	2	0	330	0
24.41	2	2	0	39	1	2950	1	0	300	0
16.98	1	1	0	39.2	1	3060	1	0	300	0
22.86	2	2	0	37.6	1	2760	2	0	400	0
18.13	1	1	0	39.4	1	3200	2	0	300	0
18.36	1	1	1	40.1	2	3270	2	0	200	0
19.12	2	2	0	38.3	1	3160	2	0	470	0
18	1	2	1	39.5	2	3020	2	0	80	0
20.76	1	1	0	40.2	2	3580	1	0	200	0
24.26	1	1	0	40	2	3090	1	0	200	0
20.08	1	1	0	38.5	1	3230	2	0	500	0
15.72	1	1	1	39.5	2	3220	2	0	200	0
23.35	1	1	0	40.5	2	3280	2	0	200	0
21.09	1	1	0	39	2	2880	1	0	200	0
25.91	1	1	0	37.2	2	3070	1	0	50	0
22.04	1	2	1	39.3	2	3230	1	0	200	0
20.66	1	1	0	38.4	1	2870	2	0	185	0
28.38	1	1	1	40.2	2	3450	1	0	200	0
20.4	2	2	0	38.2	1	3110	1	0	300	0
30.11	1	1	1	41	2	3780	1	0	200	0
30.11	1	1	1	37.6	1	3720	2	0	300	0
19.23	1	1	0	38	1	2830	2	0	270	0
27.11	2	2	0	40.1	1	3420	1	0	300	0
28.84	1	2	0	39.1	1	4430	2	0	300	0
18.42	1	1	1	41	2	3610	2	0	200	0
18.44	1	2	1	40.6	2	3510	1	0	100	0
20.69	1	1	0	38.5	2	2420	2	0	200	0
25.93	1	2	1	40.6	2	3750	1	0	200	0
21.63	2	2	1	38.2	2	2760	2	0	100	0
20	1	2	0	38.3	1	3100	2	0	300	0
19.72	1	1	1	40.2	2	3000	2	1	200	0
26.22	1	1	1	36.2	1	2150	2	0	280	0
31.22	2	2	0	40	1	4660	1	0	400	0
25.39	1	1	1	39	2	3270	1	0	50	0
32.23	2	1	1	39.6	2	3090	2	0	100	0
19.27	1	1	1	39.5	2	3260	1	0	100	0
22.19	2	2	0	37.6	2	3180	2	0	250	0
18.44	1	1	1	40.3	2	3410	2	0	200	0
17.28	2	2	0	37.6	1	3040	1	0	300	0
18.04	1	1	1	38.4	2	3440	2	1	200	0
18.66	1	2	0	39.2	1	3020	2	0	280	0
23.62	2	2	1	41.1	2	3100	1	0	100	0
20.31	1	1	0	38.6	1	2900	2	0	400	0
21.07	2	2	0	38.4	1	2650	2	0	300	0
21.23	1	2	0	40.5	2	3430	1	0	100	0
20.9	2	2	0	40	2	3180	2	0	100	0
26.91	2	2	0	38.6	1	3460	2	0	350	0
18.55	1	2	0	40.4	2	3290	2	0	200	0
18.31	1	2	0	39.1	1	3650	1	0	280	0
24.84	1	2	0	39.4	2	3240	1	0	100	0
18.73	1	1	1	38.6	1	2970	1	0	400	0
22.04	2	2	1	37.5	2	2790	1	0	200	0
20.72	1	1	1	40.2	2	3540	1	0	100	0
18.83	1	1	0	39.1	1	3160	1	0	180	0
21.63	1	1	1	39.5	1	4050	1	0	355	0
18.75	1	1	0	40	1	3750	1	0	300	0
22.04	2	2	0	38.4	1	3610	1	0	300	0
19.04	1	1	0	38.3	1	2460	2	0	300	0
30.67	1	1	0	40.2	1	4270	2	0	600	0
26.75	1	1	0	39.2	1	3220	1	0	380	0
23.05	1	1	0	39.5	2	3220	1	0	100	0
23.18	1	1	0	38.3	2	3190	2	1	100	0
21.48	2	2	0	38.5	2	2920	1	0	100	0
22.31	2	2	0	36.6	1	3440	2	0	310	0
22.79	1	1	0	40.3	2	3450	2	0	100	0
20.08	1	1	1	36.6	2	2700	2	0	100	0
18.36	1	1	0	40	2	3190	2	0	150	0
23.93	1	2	1	37.4	2	2970	1	0	100	0
25.59	1	2	0	39.3	2	3090	1	0	100	0
19.07	1	1	0	38.2	2	3290	2	0	200	0
22.84	2	2	0	40.2	2	3750	1	0	150	0
19.31	1	1	0	39.3	1	3420	1	0	235	0
17.58	2	1	0	40	2	3630	1	1	150	0
19.55	1	1	1	40	1	3480	2	0	280	0
21.48	2	2	1	40	2	3390	1	0	100	0
23.36	2	2	0	38	1	3390	2	0	280	0
19.03	1	1	0	39.4	2	3460	2	0	250	0
23.19	2	2	0	38.2	1	3490	1	0	310	0
30.1	1	2	1	38.6	1	3270	1	0	400	0
19.72	1	1	1	39.2	2	3290	2	0	200	0
21.28	1	1	1	40.1	2	3710	1	0	200	0
18.78	1	1	1	40.3	2	3070	1	1	100	0
21.03	1	1	0	38.1	2	3300	1	0	100	0
23.03	1	1	0	39.6	2	3750	1	0	300	0
27.05	1	1	0	40.1	2	2890	1	0	200	0
22.41	1	1	0	38.5	1	4320	1	0	300	0
26.01	2	2	1	36.5	2	2890	1	0	200	0
19.72	1	1	0	40.2	2	3320	2	0	100	0
17.21	1	1	0	40	2	3230	1	0	200	0
22.68	1	1	1	38.5	2	2940	2	0	150	0
23.71	1	1	0	39.5	2	3530	2	0	200	0
16.53	1	1	0	39.5	2	3490	1	0	200	0
22.66	2	1	0	39.2	1	2840	2	0	260	0
24.11	2	2	0	39.1	1	3600	2	0	200	0
18.78	1	1	1	38.6	1	3500	1	0	400	0
22.5	1	1	0	39	1	3950	2	0	260	0
18.03	1	1	0	38.4	1	2580	2	0	235	0
24.46	1	1	0	38.5	1	3120	2	0	230	0
24.22	1	1	0	39.5	1	3880	1	0	260	0
21.88	1	1	0	40.4	2	3120	2	0	150	0
17.38	1	2	1	40.2	2	3610	1	0	100	0
16.82	1	1	0	39.2	2	3300	2	0	50	0
29.43	2	2	0	38.5	1	3610	2	0	270	0
23.62	1	1	1	39.6	2	3340	1	0	250	0
17.44	2	2	0	38	1	2990	2	0	290	0
19.53	1	1	0	38.3	1	3030	1	0	300	0
21.26	1	1	0	39.3	1	3250	1	0	320	0
19.44	1	1	0	40	1	3250	2	0	190	0
19.48	1	1	1	37.1	2	2510	1	0	200	0
22.58	1	1	0	40	1	3430	1	0	180	0
31.89	2	2	1	38.5	2	3400	2	0	300	0
19.47	1	2	0	37.5	1	2640	2	0	320	0
18.37	1	2	1	39.6	2	3550	2	0	100	0
18.08	1	1	1	37.3	2	2780	1	1	100	0
18.52	1	2	0	38.6	2	3140	1	0	250	0
16.23	1	1	0	38.2	2	2600	1	0	200	0
25.78	2	1	0	39.1	1	4120	1	0	300	0
18.36	1	1	0	39.5	1	3740	1	0	310	0
17.6	2	2	1	41.1	2	3600	2	0	250	0
18.43	1	1	0	40.3	2	2880	1	0	200	0
26.57	1	1	1	38.6	2	3530	2	0	50	0
20.7	1	1	0	40.2	1	3540	2	0	150	0
22.33	1	1	1	39.4	2	3310	1	0	350	0
31.96	2	2	1	37.1	2	2640	2	0	100	0
20.81	1	1	1	40	2	3210	2	1	200	0
31.62	1	2	1	39.5	2	3360	2	0	100	0
25.39	1	1	1	39.3	1	3110	1	0	285	0
21.21	1	1	1	39.3	1	3300	2	0	250	0
25.39	2	1	1	39.4	2	2790	2	0	100	0
28.44	1	2	1	38.6	2	3040	1	0	150	0
18.07	1	1	1	39	2	2860	2	0	100	0
21.28	1	2	1	39	2	3700	1	0	200	0
22.93	1	1	1	40.3	1	3710	2	1	400	0
26.64	2	2	0	37.6	1	3200	2	0	690	0
18.67	1	1	0	39.6	2	3450	1	0	210	0
19.94	1	1	0	40.6	2	3450	1	0	200	0
23.15	1	1	0	40.6	2	3780	1	0	300	0
33.62	1	1	1	39.5	1	3300	2	0	240	0
23.98	1	2	0	38.4	1	3650	1	0	540	0
26.69	1	2	1	40.1	2	3690	2	0	200	0
19.83	1	1	1	39.1	2	3260	1	0	100	0
16.4	1	1	0	40.3	2	2860	2	0	100	0
25.32	1	1	1	39.2	1	3300	2	0	525	0
17.26	1	1	1	40	2	3210	1	0	250	0
20.44	2	2	1	39.2	2	3550	1	0	100	0
20.58	1	1	1	39.5	2	2990	2	0	150	0
18.17	1	1	0	40.4	2	3170	2	0	250	0
20.45	1	1	0	39.2	2	2730	1	0	200	0
20.4	2	2	1	38	2	3430	1	0	200	0
19.72	1	1	1	39	2	3260	1	0	150	0
24.98	1	2	0	39.4	2	3280	2	0	100	0
20.7	2	2	1	38.5	2	3470	1	0	300	0
24.76	1	1	0	39.4	1	3150	2	0	400	0
31	1	1	0	39	1	3880	1	0	300	0
16.02	1	1	1	39.3	2	2610	2	0	200	0
19.14	1	1	0	40.5	1	2980	2	0	205	0
20.32	1	1	0	39	2	2880	1	0	300	0
33.08	1	1	1	41	2	3860	2	1	300	0
19.57	1	1	0	40.6	1	3300	1	0	300	0
24.64	1	1	1	40.4	2	3670	2	0	300	0
18.44	1	1	0	39.2	1	3630	2	0	245	0
23.94	2	2	0	39	2	3290	1	0	100	0
19.61	1	1	0	39	1	4170	2	0	555	0
23.73	2	2	0	37.3	1	2460	1	0	350	0
25.99	1	1	0	40	1	3740	1	0	350	0
22.04	2	2	0	39	1	3230	1	0	300	0
25.91	1	1	0	40.2	2	3100	1	0	100	0
23.11	2	2	1	41.1	2	3940	1	0	300	0
17.15	1	1	0	40.1	2	3940	1	0	280	0
16.6	2	2	0	38.6	1	3000	1	0	1050	0
22.6	2	2	1	39.1	1	3510	1	0	430	0
18.66	1	1	0	39.3	1	3720	1	0	490	0
24.43	1	1	0	35.6	1	1780	1	0	450	0
24.43	1	1	0	35.6	1	3000	1	0	450	0
20.8	2	2	0	39.2	1	3420	1	0	240	0
16.96	1	1	0	38.4	1	2610	2	0	200	0
24.11	2	2	0	38.3	1	3230	1	0	260	0
23.94	1	1	0	38	2	3370	1	0	150	0
18.04	2	2	1	41.1	2	3880	1	0	250	0
18.95	2	2	1	39.6	2	3040	2	0	100	0
23.52	2	2	1	39.2	2	3740	1	0	250	0
19.83	1	1	0	40.1	2	3370	2	0	200	0
20.43	1	1	0	40.1	2	3360	2	0	200	0
26.49	2	2	0	38.6	1	3100	2	0	300	0
22	2	2	0	38.4	1	2460	1	0	200	0
21.64	1	1	0	38.6	1	3350	1	0	320	0
22.6	2	1	0	39.1	1	3720	1	0	300	0
20.89	2	2	0	39.1	2	4050	1	0	250	0
26.64	1	1	1	39.3	2	3150	2	0	100	0
22.31	1	1	0	37.2	1	3480	2	0	210	0
18.73	2	2	1	38.3	2	3090	2	0	50	0
25.67	2	1	0	38.6	1	3140	2	0	250	0
22.33	1	1	1	38.1	1	2330	1	0	200	0
19.05	1	1	1	39.2	2	3200	2	0	150	0
27.34	1	1	1	37	1	2520	2	0	300	0
22.23	2	2	0	40.1	2	3010	1	0	100	0
25.71	1	1	1	40.3	2	3350	2	0	150	0
22.23	2	2	0	39	1	4000	1	0	410	0
25.64	2	2	0	40.1	2	3980	1	0	100	0
18.11	1	1	1	39.1	1	3370	2	0	280	0
22.31	2	2	1	41	2	3600	1	0	100	0
15.32	1	1	0	39.3	1	3650	1	0	280	0
18.49	1	2	0	38.1	1	3280	1	0	325	0
24.34	2	2	0	37	1	3050	1	0	150	0
22.27	1	1	0	38.4	1	3010	1	0	315	0
21.08	1	1	1	40.3	2	3550	1	0	200	0
20.31	2	1	1	38.3	2	3100	2	0	300	0
21.45	2	2	1	38.4	2	3080	2	0	250	0
18.97	1	1	1	39.4	2	3140	2	0	190	0
21.76	1	1	0	40.1	1	4570	2	0	380	0
24.52	2	2	0	39.3	1	4840	1	0	350	0
20.75	2	2	1	40	2	3600	1	0	200	0
19.02	1	1	1	40.4	1	3400	2	1	450	0
22.5	1	1	0	40	2	3170	1	0	250	0
18	1	1	1	40	2	3650	1	1	100	0
25.68	1	1	0	38.2	1	3400	1	0	350	0
26.67	1	1	0	37.1	1	2920	2	0	360	0
23.95	2	2	0	40.6	2	3480	2	0	100	0
23.61	2	2	1	37.5	2	3370	2	0	300	0
27.64	1	1	0	39.4	2	3380	1	0	250	0
18.53	1	2	1	39.3	2	3400	1	0	200	0
19.49	1	1	1	39.4	2	3840	1	0	150	0
22.27	2	2	0	38	1	3250	2	0	200	0
20.25	1	1	1	40.5	1	3130	2	0	300	0
17.26	1	2	0	38.5	1	3120	1	0	310	0
32.61	1	1	1	39.1	1	3540	1	0	280	0
25.6	2	2	0	37.1	1	4360	2	0	170	0
21.08	1	1	0	39.1	2	2920	2	0	200	0
17.7	1	1	1	39	1	3750	1	0	200	0
20.12	2	2	1	39.2	2	3820	2	0	50	0
20.8	1	1	0	39.4	1	4090	2	0	350	0
23.93	1	1	1	40	2	3250	2	0	200	0
20.03	1	1	0	40	2	3040	1	0	300	0
24.69	1	1	1	38.4	2	3350	2	0	300	0
23.44	1	1	0	39.2	1	3220	2	0	560	0
25.39	1	2	0	40.6	2	3290	2	1	100	0
28.72	1	2	0	39	1	3190	2	0	350	0
20.5	1	1	0	40.5	2	3360	1	0	280	0
21.48	1	1	0	40.2	2	3290	1	1	300	0
28.34	1	1	1	40.1	2	3980	1	0	300	0
16.61	1	1	1	39	1	3070	2	0	380	0
24.62	2	2	1	30	2	1610	2	1	100	0
21.72	1	2	0	36.2	1	3280	1	0	450	0
18.14	1	1	0	40.6	2	3670	1	0	200	0
26.62	1	1	0	38.6	2	3220	1	0	200	0
24.77	2	2	1	37.3	2	3130	1	0	150	0
21.94	1	1	0	40	2	3350	2	0	200	0
27.24	2	2	1	39.5	2	3070	2	0	200	0
17.12	1	1	1	40.6	1	2630	2	0	300	0
28.91	1	1	0	40.1	1	3790	2	0	310	0
17.51	1	1	0	39.2	2	3380	1	0	100	0
17.13	1	1	1	40.5	2	3060	2	0	200	0
24.46	1	1	0	39.5	1	4050	2	0	330	0
21.34	1	1	0	39.4	2	3400	2	0	250	0
26.38	2	2	0	39	1	3210	2	0	450	0
18.43	1	1	0	38	1	2970	1	0	180	0
29.9	1	1	0	40.3	1	3220	1	0	300	0
19.34	1	1	1	40.4	2	3060	2	0	200	0
21.16	1	1	1	40.5	1	3340	2	0	205	0
24.77	2	2	1	39.1	2	3310	1	0	100	0
16.65	2	2	1	38.1	2	3000	2	1	150	0
27.73	2	2	1	39.3	2	5340	1	1	200	0
21.59	1	1	0	36	2	2270	2	1	200	0
22.48	1	1	0	38.4	2	3050	2	0	200	0
18.55	1	2	1	39.6	2	3690	1	0	200	0
17.72	1	1	0	39.3	2	3310	1	0	260	0
19.03	1	1	0	40.2	2	3450	1	0	200	0
19.92	2	2	1	39.1	2	3230	1	0	200	0
19.59	1	1	1	38.3	2	3240	2	0	200	0
21.53	2	2	1	40.3	2	3020	1	0	250	0
21.26	1	1	1	39.1	2	2800	2	0	100	0
20.96	2	2	1	41.1	2	3180	2	0	250	0
21.37	1	1	1	39.6	2	3130	2	0	50	0
22.55	2	2	0	38.6	1	3500	1	0	100	0
17.78	1	1	0	39	2	3470	1	0	100	0
23.51	1	2	0	40.3	2	3220	1	0	250	0
18.55	1	2	0	39.3	1	3650	1	0	220	0
25.48	1	2	0	38.4	1	4120	1	0	250	0
17.59	1	1	0	40.3	2	4110	2	0	200	0
27.27	2	2	0	39.1	2	3560	1	0	200	0
18.66	1	1	0	40.1	2	3300	2	1	100	0
24.12	2	2	0	39.6	1	3830	1	0	220	0
18.44	1	1	0	40.1	2	2850	2	0	250	0
22.84	1	2	0	39.6	2	2710	2	0	100	0
27.17	1	2	1	34.1	1	2280	1	0	240	0
18.37	1	1	1	37.6	2	3200	1	0	250	0
26.29	1	1	0	39.2	1	3350	1	0	300	0
18.75	1	2	1	40	2	3230	2	0	200	0
24.35	1	1	1	35.6	2	2370	2	1	250	0
22.15	1	2	1	38.5	2	3350	2	0	100	0
20.43	2	2	0	39	1	3780	2	0	300	0
21.12	1	1	1	39.6	2	3650	1	0	200	0
18.73	1	2	0	40.6	1	2930	1	0	350	0
19.35	1	2	1	40.1	2	3660	2	0	200	0
20.76	1	1	1	39.5	2	3190	2	0	200	0
22.23	2	2	1	40	2	3740	2	0	250	0
22.93	1	1	0	39.5	1	3340	2	0	260	0
19.95	1	1	0	39.2	2	3380	2	0	200	0
17.44	1	1	0	39.1	1	3760	1	0	350	0
20.03	1	2	1	40	2	3370	1	0	50	0
22.04	1	1	0	40.5	2	3400	2	0	200	0
20.4	1	1	1	39.6	2	2940	1	0	150	0
17.11	1	1	1	40	2	3450	2	0	100	0
18.78	1	1	0	40.3	2	3190	2	0	200	0
23.95	1	1	0	39.6	1	3430	2	0	310	0
19.08	1	1	0	41	2	3460	2	0	200	0
16.42	1	1	1	38.6	1	3500	1	0	220	0
24.17	2	2	1	37.6	2	3250	1	0	200	0
19.77	2	2	0	38.1	1	3270	2	0	700	0
23.16	1	1	0	40.1	1	2720	1	0	260	0
24.07	2	1	1	40	2	3390	2	0	200	0
19.53	1	1	1	38.3	2	2560	1	0	200	0
21.99	1	1	0	38.6	1	3310	2	0	320	0
34.89	2	2	1	37.6	2	3230	1	1	150	0
22.01	2	2	0	38.2	1	3620	1	0	280	0
19.83	1	1	1	39.2	2	3230	2	0	100	0
20.31	2	2	0	38.2	1	3020	2	1	1500	0
26.12	1	2	1	38.3	1	2670	1	1	300	0
18.93	1	1	0	39.4	1	3000	2	0	400	0
22.31	2	2	0	39.6	1	3910	1	0	230	0
22.22	1	1	1	27.1	2	810	2	1	250	0
22.22	1	1	1	27.1	2	880	2	1	250	0
30.84	1	1	0	36.2	1	2450	2	0	400	0
22.68	1	1	0	40.4	2	3650	1	1	300	0
15.62	2	2	0	39.6	2	3840	1	0	200	0
18.47	1	1	1	35.5	1	2630	2	0	475	0
20.7	1	1	0	40.1	2	3360	1	0	250	0
21.26	1	1	0	39.2	2	4000	1	0	100	0
21.88	2	1	1	39.2	2	2650	2	0	100	0
21.56	2	2	0	40	2	3380	1	0	200	0
19.53	2	2	0	39.4	2	3160	2	0	100	0
20.05	1	1	1	37.5	2	3000	1	0	400	0
21.21	1	1	0	40	2	3280	1	0	200	0
21.6	1	1	1	39	1	3630	1	0	280	0
20.56	1	2	0	39	1	3940	1	0	430	0
17.81	2	2	0	39.4	1	3270	2	0	150	0
21.02	1	1	1	40.6	2	3580	2	0	200	0
15.66	2	2	0	37.6	1	2770	1	0	280	0
21.15	1	1	0	39.4	1	2970	1	0	280	0
21.66	1	1	1	41	2	3400	1	0	250	0
17.99	2	1	0	39	1	3280	2	0	520	0
26.28	1	1	0	39.5	1	3310	2	0	320	0
21.36	1	1	0	37.6	1	2590	1	0	280	0
22.04	1	2	1	38.4	2	3200	2	0	200	0
19.49	1	1	0	39.4	1	3620	1	0	500	0
25	1	1	0	40	1	3280	1	0	200	0
19.38	1	1	1	29.6	2	1140	2	1	150	0
20.02	1	1	0	38.2	2	2720	2	0	150	0
16.42	2	2	0	39.2	1	3200	2	0	160	0
18.37	1	1	0	40.4	2	3820	1	1	250	0
21.83	2	2	0	38.4	1	3680	2	0	220	0
25.22	1	2	1	40	2	3650	1	0	50	0
25.39	1	2	1	40.1	2	3600	2	0	250	0
19.92	1	1	0	38.3	1	3200	1	0	305	0
20.57	1	1	0	38.2	2	2980	2	0	200	0
25	1	2	0	39.1	2	3500	1	0	50	0
20.08	1	1	1	39	1	2800	2	0	250	0
21.63	1	1	0	38.1	2	2920	2	0	200	0
19.96	1	1	0	40.3	1	3570	1	0	320	0
27.38	2	2	0	37.5	1	4130	1	0	450	0
18.99	1	1	0	40.3	1	3480	1	0	280	0
19.47	1	1	0	39.1	2	2930	2	0	250	0
25.15	1	1	0	40.5	1	3550	1	0	260	0
15.19	1	1	0	41.1	2	3180	2	0	250	0
21.02	1	1	1	39.4	1	3770	1	0	400	0
23.99	2	2	0	38.6	1	3900	2	0	350	0
19.28	1	1	0	39.4	1	3650	1	0	300	0
18.59	1	1	1	38.6	2	3060	1	0	200	0
18.56	2	1	0	39.3	2	3320	1	0	50	0
18.66	1	2	0	39.2	1	3140	1	0	270	0
26.92	2	2	0	38.4	1	4020	1	0	210	0
22.65	1	1	1	39.2	2	3330	1	0	300	0
23.51	1	1	1	41	2	4050	2	1	200	0
20.02	1	1	1	38.4	2	3300	1	0	200	0
22.77	1	1	0	38.4	1	3400	1	0	290	0
19.77	1	1	1	37.2	2	3580	1	0	50	0
20.69	2	2	0	39.1	1	3500	2	0	330	0
21.89	1	1	1	40	2	3270	1	0	200	0
20.2	1	1	0	40.1	2	3440	1	0	200	0
19.13	1	1	1	39.1	2	3400	2	0	250	0
18.89	1	1	1	39.1	2	3550	2	0	200	0
17.69	1	1	0	37.1	2	2370	2	0	50	0
20.02	1	1	0	39.4	2	3590	1	0	100	0
21.62	2	2	1	38.6	2	2440	2	1	200	0
22.14	1	2	1	37	2	2230	2	1	50	0
19.53	1	2	1	39.4	2	3200	2	0	200	0
20.31	1	1	1	40.2	2	2960	2	0	200	0
19.53	2	2	0	39.2	2	3150	1	0	200	0
25.03	1	1	1	39	2	3340	2	0	300	0
21.87	1	1	1	39.3	2	3140	2	0	250	0
19.05	1	1	0	36.3	2	2790	1	1	100	0
22.56	1	1	0	38.4	1	3380	1	0	290	0
20.28	2	2	1	38.3	2	3400	2	0	150	0
30.85	1	1	0	39.1	1	3640	2	0	120	0
18.29	1	1	0	39.6	1	3060	2	0	310	0
22.27	2	2	0	38.5	1	3720	2	0	320	0
21.5	2	2	1	39.4	1	3820	1	1	500	0
21.57	1	1	0	40	1	3990	2	0	300	0
18.92	1	1	0	39.1	1	2770	2	0	280	0
24.45	1	1	1	39.4	2	3240	1	0	250	0
25.46	1	1	0	40	1	4260	1	0	330	0
21.77	1	1	0	40.1	2	3390	2	1	350	0
19.01	2	1	1	38	2	2640	2	0	60	0
22.35	1	1	1	29.1	2	550	1	1	50	0
19.94	1	2	0	39.5	1	3470	2	0	120	0
17.19	1	1	1	41	2	3240	1	0	200	0
17.04	1	1	0	39.4	1	3750	1	0	400	0
19.26	1	2	0	40.2	1	3700	1	1	350	0
18.52	1	2	1	39.1	1	3560	2	0	400	0
25.97	1	1	0	37	1	2770	2	0	350	0
25.97	1	1	0	37	1	2540	2	0	350	0
28.52	2	2	0	41.3	1	5150	2	0	350	0
22.59	2	2	1	37	1	2400	1	0	210	0
19.52	1	1	1	38.4	2	3130	2	0	200	0
20.07	1	1	0	37	1	3060	2	0	250	0
21.09	1	2	1	39.5	2	2960	1	0	100	0
28.89	1	2	1	38.5	2	3300	2	0	200	0
20.55	2	2	1	39.5	2	3380	1	0	100	0
23.07	1	1	0	39.6	2	2790	2	0	100	0
23.07	2	2	1	39.1	2	3520	2	0	150	0
27.34	2	2	0	39.1	1	3790	1	0	200	0
25.82	1	1	0	37.3	2	2750	1	0	200	0
23.52	2	2	1	39.2	2	3220	1	0	100	0
19.77	1	1	1	39.4	2	3360	1	0	80	0
22.06	1	1	1	39.4	2	3870	1	0	300	0
19.34	1	1	0	39.3	1	2900	2	1	300	0
21.8	1	1	0	40.2	2	3090	1	0	200	0
27.43	1	2	0	40.1	2	4050	1	0	2050	0
18.07	1	1	1	37	2	2650	2	0	100	0
19.58	2	2	0	38.2	1	3610	2	0	220	0
18.55	1	1	0	38.3	1	2570	1	0	250	0
25.64	1	1	1	40	1	3380	2	0	400	0
22.86	2	2	0	38.3	1	3520	2	0	500	0
31.84	1	1	1	37.2	2	2540	1	0	100	0
16.36	1	1	1	39.2	2	3020	2	0	100	0
20.81	2	2	1	39	2	2960	2	0	200	0
21.36	1	1	1	37.5	2	3110	1	1	100	0
15.62	1	1	1	38.6	2	2970	1	0	200	0
19.73	1	1	0	39.4	2	2920	1	0	200	0
17.82	1	1	1	39.3	2	3170	1	0	100	0
32.66	1	1	1	39.6	2	3420	2	0	300	0
21.48	2	2	1	40.3	2	3110	2	0	200	0
26.3	2	2	0	38	1	3360	2	0	150	0
23.44	2	2	1	39.2	2	3300	1	0	200	0
18.65	2	2	0	38.6	1	3050	2	0	220	0
24.97	1	2	0	38.2	1	3080	1	0	500	0
24.09	2	2	1	41	2	3220	1	0	200	0
21.77	2	1	0	40.4	2	3420	1	0	150	0
20.7	1	1	0	40.1	1	3260	2	0	350	0
17.91	1	2	0	39.5	1	3680	1	0	260	0
18.69	1	1	0	39.1	2	2710	2	0	200	0
22.07	1	1	0	38.1	1	3920	1	0	150	0
21.23	1	1	0	41	2	3700	1	0	100	0
24.91	1	1	1	39.2	2	4090	1	0	350	0
21.26	2	2	1	40.1	2	3750	1	0	200	0
21.08	1	1	0	40.5	1	3680	1	0	280	0
24.83	1	1	1	40.6	2	3360	2	0	250	0
22.48	1	1	0	39.3	1	2850	2	0	220	0
28.58	1	2	1	32	2	1570	2	1	200	0
19.83	1	1	0	38.4	1	2570	1	0	280	0
28.84	1	1	1	37.5	2	2920	2	0	200	0
22.76	1	2	0	38.2	1	3230	1	0	420	0
18.9	1	1	0	40.3	2	3600	2	0	300	0
18.03	2	2	0	40	2	3720	1	0	200	0
23.62	1	1	1	39.5	2	3600	1	0	300	0
25.28	1	2	0	38.3	2	3150	2	0	200	0
21.51	1	2	1	38.1	2	3360	1	0	100	0
20.45	1	1	0	39.4	2	3250	2	0	200	0
20.85	2	2	0	39.1	1	4380	2	0	600	0
29.34	1	1	0	41.1	2	3550	1	0	100	0
18.73	1	2	0	38.6	1	3300	1	0	180	0
17.69	1	1	1	39.2	1	3620	1	0	230	0
22.31	1	1	1	40.4	2	3700	1	0	200	0
20.62	1	2	0	39.5	1	3100	2	0	350	0
28.28	2	2	0	37.4	1	3210	2	0	460	0
18.51	1	1	0	39	1	2990	2	0	330	0
23.34	2	2	0	39	1	3520	1	0	280	0
18.32	1	1	0	38.4	2	3260	1	0	200	0
26.01	1	1	0	39.1	1	4000	1	0	400	0
18.9	2	1	0	27.6	1	890	1	1	350	0
18.9	2	1	0	27.6	1	990	1	1	350	0
22.1	1	1	0	40.4	1	3420	1	0	400	0
21.19	1	1	0	39.6	1	3320	2	0	200	0
28.83	1	1	0	39.2	1	3690	1	0	200	0
21.16	1	1	0	40.1	1	3560	1	0	280	0
22.96	2	2	0	39.1	1	3700	1	0	290	0
21.48	1	1	1	38.2	2	2420	1	0	100	0
23.26	2	2	0	38	1	3630	2	0	255	0
21.48	1	1	1	39.1	2	2680	2	0	200	0
26.75	2	2	1	38.6	1	3570	2	0	600	0
18.22	1	1	0	39.4	2	3780	1	0	200	0
23.24	1	2	0	40	2	3360	2	0	100	0
21.72	1	1	1	40	2	2700	2	0	200	0
27.93	2	2	0	39.4	1	3750	2	0	400	0
22.04	1	1	0	37.4	2	3040	1	0	200	0
22.68	2	2	1	39.6	2	3830	2	0	200	0
23.73	2	2	0	38.3	1	3000	2	0	410	0
23.33	2	2	0	40.3	1	3900	2	0	275	0
25.85	1	1	0	38.6	1	3470	2	0	195	0
23.4	1	1	1	40.3	2	3570	1	0	250	0
23.71	1	2	0	39.3	1	3720	1	0	205	0
25.73	1	2	0	38.6	1	4280	1	0	115	0
21.97	2	2	1	40.1	2	3850	2	0	1380	0
24.03	1	1	0	41.1	1	3610	1	0	350	0
24.46	2	1	1	40.4	2	3440	1	0	100	0
18.07	1	1	1	36	1	2190	1	0	600	0
16.36	1	1	1	38.4	2	2830	1	0	150	0
21.08	1	1	1	39.1	2	3520	1	0	350	0
20.7	1	2	0	40.2	2	3280	2	0	250	0
24.65	2	1	1	36.1	1	2050	1	0	400	0
21.51	2	2	0	38.2	1	3640	2	0	560	0
30.67	2	2	0	32.1	1	1500	1	0	200	0
25.39	2	2	0	35.1	2	2480	1	1	250	0
17.31	2	1	1	38.1	2	3350	1	0	200	0
16.42	1	1	0	38.3	2	2940	1	0	250	0
25.39	1	1	1	38.4	2	2700	2	0	100	0
21.88	1	1	1	39.6	2	3180	2	0	250	0
18.59	1	1	1	40	2	3580	1	0	250	0
23.15	1	1	0	39.1	1	4020	1	0	220	0
26.14	2	2	0	39.1	2	3880	1	0	200	0
23.24	1	1	0	40.5	1	3780	1	0	310	0
19.47	1	1	0	39.1	2	2770	1	0	250	0
20.55	2	2	0	39	1	3230	1	0	230	0
18.59	1	1	1	39.2	2	2720	2	0	100	0
21.07	2	2	0	38.6	1	3220	1	0	195	0
23.44	1	1	0	39.2	2	3270	1	0	200	0
20.31	1	1	1	41	2	3440	1	0	50	0
25.22	1	1	1	38.6	2	3280	2	0	250	0
22.89	1	1	0	40.5	1	3440	2	0	370	0
19.84	1	1	0	39	2	2840	2	0	100	0
17.82	1	1	1	40.3	2	3500	2	0	300	0
23.83	2	2	0	40	1	2980	1	0	585	0
20.83	1	1	0	40.1	1	3150	1	0	280	0
16.38	1	1	0	38.5	2	3870	1	0	200	0
20.45	2	2	1	40.1	2	3380	2	0	220	0
20.2	1	1	0	39.1	2	3040	2	0	250	0
19.65	1	1	1	37.6	2	2920	2	0	200	0
22.85	1	1	0	38.6	1	2900	1	0	280	0
24.97	1	1	0	39.2	1	2850	2	0	310	0
17.19	1	1	0	40	2	3170	2	0	250	0
28.47	1	1	1	34.5	2	2460	2	1	100	0
20.96	1	2	1	41.2	2	4290	1	0	300	0
18.08	1	1	0	36.4	1	2490	1	0	255	0
23.18	1	1	0	39.1	1	3580	1	0	410	0
31.22	1	1	0	38.5	1	3590	1	0	320	0
19.78	2	2	0	39.2	1	3880	2	0	275	0
16.93	1	1	1	40.6	2	3290	1	1	150	0
18.59	2	1	0	35.6	1	2020	1	0	250	0
18.59	2	1	0	35.6	1	2270	1	0	250	0
19.53	1	1	0	35	1	2170	1	0	210	0
17.4	2	2	0	39.2	1	3880	1	0	150	0
19.1	1	2	1	39.1	2	3530	1	0	200	0
25.71	1	1	0	39	2	3510	2	0	100	0
22.58	2	2	0	38.1	1	3640	2	0	220	0
24.61	1	1	1	40.1	2	2840	1	0	100	0
20.7	2	2	0	38.3	1	3530	1	0	290	0
22.51	2	2	0	38.4	1	3320	2	0	280	0
18.59	1	1	1	39	1	4130	1	0	180	0
23.9	1	1	1	38.5	1	3360	1	0	400	0
20.58	1	1	0	39.3	1	3400	2	0	250	0
20	1	2	0	38.3	1	3340	1	0	260	0
20.81	1	1	1	37.3	1	3800	2	0	310	0
26.6	1	1	0	39.3	1	2990	1	0	290	0
18.3	2	1	0	39.1	2	3550	1	0	70	0
18.37	1	2	0	39.1	1	3840	1	0	290	0
24.04	1	2	0	37.4	2	2960	1	1	100	0
22.03	2	2	0	37.5	2	3150	1	0	200	0
18.73	1	1	0	39.1	1	3020	2	0	240	0
21.18	1	1	1	40.3	2	3420	1	0	200	0
24.39	1	1	1	39	2	3370	1	0	250	0
16.9	1	1	0	40.4	2	3560	1	0	300	0
20.58	1	1	0	38.3	1	3070	2	0	210	0
20.7	1	1	1	39.6	2	3410	1	0	200	0
26.35	1	1	0	39.5	2	3470	1	1	50	0
20.4	1	1	0	38.4	2	3110	2	0	200	0
19.98	2	2	0	39.4	1	3430	1	0	380	0
20.61	2	2	0	38.4	1	3500	1	0	370	0
22.07	1	1	1	39.1	2	2210	2	1	100	0
22.43	1	2	1	40.2	2	3180	2	0	50	0
21.04	1	1	0	37.2	2	2380	1	1	200	0
22.15	2	2	0	39.5	1	3840	1	0	170	0
20.23	1	1	0	39	1	3300	2	0	210	0
23.38	2	2	0	39	1	3340	1	0	310	0
18.37	1	1	1	40.6	2	3360	1	1	250	0
24.65	1	1	1	39.5	2	3050	1	0	150	0
19.59	1	1	0	41.1	1	3670	1	0	290	0
19.78	2	2	1	40	1	3760	1	0	280	0
24.09	1	1	0	39.3	2	2630	2	0	100	0
21.23	1	2	1	40	2	3730	2	0	100	0
27.64	1	1	0	39.2	2	3530	1	0	150	0
19.49	2	2	1	39.2	2	4050	1	0	300	0
23.18	1	1	0	40	1	3200	2	0	280	0
24.34	1	1	0	40.5	1	3200	2	0	220	0
25.22	1	1	0	39.6	2	3900	1	0	300	0
20.75	1	2	1	39.5	2	3590	2	0	220	0
23.37	1	2	0	39.5	2	3050	2	0	100	0
22.5	1	1	0	37.5	2	3190	1	0	340	0
22.87	2	1	1	38.1	2	3350	2	0	100	0
20.07	1	1	0	40.6	2	3270	1	0	150	0
19.48	1	2	1	39.2	2	3260	1	0	300	0
21.08	2	2	0	35.4	1	2940	1	0	280	0
24.62	1	1	0	38.5	2	3020	1	0	100	0
17.85	1	2	0	36.6	1	2670	1	0	380	0
23.56	1	1	1	39	1	3450	1	0	280	0
28.12	2	2	0	38.5	1	3840	1	0	296	0
20.55	2	2	1	39.2	2	3400	1	0	100	0
15.81	1	1	1	39	2	3230	2	0	200	0
20.7	1	1	0	40	1	4170	1	0	300	0
17.54	1	1	0	39.3	2	3390	2	0	300	0
24.99	2	1	0	38.6	1	3260	1	0	240	0
27.34	1	1	0	40.1	1	3510	1	0	180	0
24.2	1	1	1	39.4	2	4170	1	0	865	0
21.78	2	2	0	38.4	1	3160	2	0	310	0
19.48	1	2	0	39.1	1	3190	1	0	310	0
23.8	1	1	0	41.1	1	3530	2	0	350	0
18.22	1	1	1	40	1	3490	2	0	280	0
22.29	2	2	0	37.4	1	2400	2	0	350	0
18.07	1	2	0	38.1	1	3620	1	0	280	0
18.67	1	2	1	39	2	3330	1	0	200	0
20.7	1	1	1	34.3	1	2150	2	0	170	0
22.27	2	2	0	38.2	1	3170	1	0	280	0
19.2	1	1	0	39.2	1	3940	1	0	320	0
19.7	2	2	1	39.1	2	3360	1	0	200	0
20.94	1	1	0	39.5	2	3540	1	0	200	0
24.97	2	2	1	38.4	2	3290	2	0	100	0
24.16	2	2	0	40.3	2	3820	2	0	250	0
24.14	1	1	1	40.5	2	3020	2	0	200	0
20.66	1	1	1	39.5	2	3000	2	0	80	0
22.81	2	2	1	40	2	3830	1	0	500	0
23.53	1	1	1	39	2	2460	2	0	100	0
23.07	1	1	1	37.4	2	2820	1	0	100	0
25.23	1	1	0	39.2	2	3390	2	0	200	0
20.08	2	2	0	39.1	2	3470	2	0	200	0
22.55	1	2	0	34.2	1	2460	2	1	310	0
30.12	2	2	0	38.2	1	4170	2	0	250	0
24.52	1	1	1	37.6	2	2870	2	0	300	0
23.93	1	1	0	40	2	3170	1	0	200	0
20.19	2	2	1	37.5	2	3310	1	0	300	0
26.71	2	1	1	32.6	2	2000	2	1	100	0
24.52	1	1	0	38.2	1	3150	2	0	450	0
20.51	1	1	0	39.2	1	3730	2	0	400	0
18.59	2	1	1	40.3	2	3010	2	0	100	0
24.07	1	2	0	38.5	1	3330	2	0	260	0
22.48	1	1	0	39.1	1	3370	1	0	180	0
19.15	1	1	0	39	1	2980	2	0	210	0
24.44	1	1	0	39.2	1	3300	2	0	375	0
19.74	1	1	1	39.5	1	3230	1	0	210	0
23.31	1	2	0	38.4	1	3460	1	0	170	0
21.04	1	1	0	36.3	2	3100	2	1	550	0
20.13	1	1	0	39.2	1	3130	2	0	150	0
23.05	1	2	1	39.5	2	2930	2	0	80	0
27.93	1	1	0	36.5	1	2820	1	0	260	0
17.24	2	2	1	39.5	2	3050	1	0	250	0
20.7	2	2	0	37.2	1	2740	2	0	90	0
16.16	2	1	0	40.1	1	3500	1	0	320	0
25.16	2	1	1	35.6	2	2720	2	0	1842	0
21.91	2	2	1	39.6	2	3320	1	0	100	0
18.78	2	1	1	38.2	2	3020	1	0	50	0
22.03	1	1	0	39.2	2	2340	2	1	200	0
18.78	1	1	0	40	2	3570	1	0	50	0
22.19	1	1	0	39.2	1	3700	2	0	230	0
23.03	2	2	0	40	2	3740	1	0	50	0
18.21	1	1	0	40.5	1	3820	2	0	220	0
18.67	1	1	0	37.4	1	2590	2	0	585	0
18.67	1	1	0	37.4	1	2680	2	0	585	0
19.2	1	1	1	38.2	2	3210	2	0	200	0
20.82	2	2	1	41.3	2	4290	1	0	80	0
30.45	1	1	1	37.5	2	2640	2	0	250	0
18.43	1	1	1	38.1	2	2650	2	0	150	0
21.98	1	2	0	39	2	3270	2	0	250	0
21.72	1	1	0	40	1	3470	1	0	500	0
17.63	2	2	0	40.4	1	2370	2	0	240	0
20.7	1	2	1	39.1	2	2610	2	0	200	0
24	1	1	1	39.2	2	3640	1	0	100	0
22.23	1	1	0	39.2	1	3400	2	0	270	0
22.04	1	1	0	38	1	3200	1	0	180	0
19.59	1	1	1	39	2	2510	2	0	250	0
18.67	1	1	0	40.3	1	3350	2	0	400	0
20.03	1	1	1	39.5	2	3030	1	0	250	0
23.71	1	1	1	38.4	2	3240	1	0	100	0
31.25	1	2	1	37.1	2	2990	2	0	250	0
32.05	1	1	1	38.4	2	3850	1	0	200	0
32.68	1	1	0	39.6	1	2960	1	0	1560	0
22.44	1	2	1	39.4	2	3380	2	0	200	0
25.39	2	2	1	40.6	2	2630	2	0	100	0
30.67	1	1	1	30.2	2	1530	1	1	350	0
24.97	1	1	1	39.5	2	3280	2	1	200	0
18.29	1	1	0	39.1	2	3300	2	0	150	0
27.53	1	2	0	40.6	2	3400	1	0	300	0
23.88	2	2	1	38.4	2	3490	1	0	50	0
19.72	1	1	0	37.3	2	2750	1	0	100	0
23.51	1	2	1	38.5	2	3230	2	0	210	0
22.04	1	2	0	39.3	2	3710	2	0	50	0
18.16	1	1	1	39.2	2	3640	1	0	100	0
19.87	1	1	1	39.5	1	2740	1	0	310	0
19.12	1	1	0	37	1	2260	2	0	280	0
22.7	1	2	1	39.4	2	3300	2	0	100	0
20.14	1	1	1	41.1	2	3330	1	0	300	0
19.03	1	1	0	39.1	1	3950	1	0	180	0
29.07	2	2	0	39	1	3380	1	0	185	0
21.14	1	1	1	39.2	2	3400	1	0	100	0
24.77	1	2	0	39.1	1	3420	1	0	190	0
27.64	1	2	0	38.3	1	3290	2	0	300	0
20.08	1	1	0	39.2	1	3250	1	0	255	0
18.51	2	1	0	39.2	1	3330	2	0	610	0
21.18	1	2	0	39.3	1	3780	2	0	745	0
20.99	1	1	0	39	1	2680	2	0	250	0
19.23	1	1	1	34.4	1	1820	2	0	260	0
18.28	2	2	0	40	2	2850	1	0	150	0
22.83	1	1	0	39.5	1	3470	1	0	280	0
20.53	1	1	0	40.1	2	3600	1	0	200	0
25.37	1	1	0	37.6	1	4160	2	0	510	0
17.79	2	2	1	38.5	2	2760	1	0	50	0
23.73	1	2	1	39.1	2	3100	2	0	250	0
23.05	2	2	0	38.1	1	2970	1	0	190	0
23.62	1	1	1	39.4	2	3580	2	0	100	0
22.67	1	1	0	38.3	1	3160	1	0	290	0
21.09	1	1	0	39	1	2710	2	0	260	0
23.05	2	2	0	35.2	1	2330	1	0	280	0
22.48	1	1	1	39.2	1	3510	1	0	180	0
20.03	1	2	1	38.5	2	3220	2	0	250	0
20.17	1	1	0	39.5	1	3570	2	0	490	0
31.57	1	1	0	38.5	1	3680	2	0	380	0
30.48	1	1	1	37	2	3430	1	0	100	0
34.38	1	1	1	40	1	3150	2	0	250	0
25.63	2	2	0	38	1	3060	1	0	220	0
20.41	1	1	0	39.2	1	3010	2	0	180	0
19.71	1	1	1	40.6	2	3820	1	1	200	0
25.71	2	1	1	38.6	2	2680	1	0	200	0
24.22	1	1	0	37.2	2	2310	1	1	100	0
21.19	1	2	1	40.1	2	3060	2	0	100	0
17.15	1	1	0	39.2	2	2800	1	0	150	0
20.9	1	1	1	41	2	3570	2	0	50	0
24.78	1	1	1	40.6	1	3860	1	0	200	0
18.6	2	2	0	38.2	2	2970	1	0	100	0
21.71	1	1	0	36.5	1	2460	1	0	285	0
22.98	1	1	0	38.2	1	2450	2	1	300	0
22.27	2	2	0	32.2	1	1980	2	0	350	0
22.39	1	1	0	39.3	2	3220	2	1	300	0
19.2	1	1	0	39.1	2	3360	2	0	150	0
21.5	2	2	1	38.4	2	3530	1	0	100	0
21.23	1	1	0	40.4	2	3470	1	0	100	0
18.37	1	1	1	39.2	2	2900	2	0	100	0
21.85	1	2	1	38.2	2	2660	1	0	100	0
25.51	2	1	1	39.4	2	3300	2	0	100	0
24.43	1	1	1	40.2	2	3630	1	0	300	0
24.02	1	1	1	38.4	2	3030	1	0	250	0
21.41	1	2	0	40.5	1	3350	2	0	280	0
24.91	1	1	0	39.6	1	4120	1	0	600	0
27.1	2	2	1	38.4	2	2910	1	1	280	0
18.07	1	1	0	41.1	1	3390	2	0	350	0
23.44	1	1	1	40.1	1	3920	2	0	600	0
20.57	1	1	0	38.2	2	3190	1	0	250	0
21.78	1	1	1	39.1	1	3960	1	0	290	0
18.34	1	1	0	40.5	2	3140	2	0	200	0
23.81	2	2	1	38.2	2	3220	1	0	100	0
22.62	1	1	1	38	1	3120	1	0	310	0
22.27	2	2	0	38.1	2	3630	2	0	300	0
25.16	1	1	1	39.3	2	3100	2	0	250	0
23.73	1	2	0	37.5	2	3230	2	0	100	0
21.23	2	2	0	39.4	2	3640	1	0	200	0
19.72	1	1	0	40	2	3400	1	0	300	0
25.97	1	2	0	39.4	2	3500	1	0	200	0
19.56	1	1	0	39	2	3030	2	0	250	0
20.43	1	1	0	35.2	2	2460	2	1	200	0
27.43	1	1	1	39.4	2	3150	1	0	200	0
30.08	2	2	1	38	2	3070	1	0	300	0
20.55	1	2	1	39	2	2680	2	0	200	0
19.23	2	2	0	38.4	1	2380	2	0	220	0
20.28	1	1	0	40.6	1	4030	1	0	250	0
22.31	1	1	1	40.2	1	3330	2	0	420	0
18.27	1	2	0	39.1	1	3040	1	0	150	0
19.39	1	1	0	36.6	1	2620	1	0	170	0
19.39	1	1	0	36.6	1	2640	1	0	170	0
21.51	1	2	1	39.1	2	3990	1	0	750	0
23.01	1	1	0	40.4	1	3120	1	0	410	0
21.72	1	1	1	39.5	1	3950	1	0	400	0
17.58	1	1	1	39	1	3860	2	0	400	0
29.05	2	2	0	39.1	1	4210	2	0	370	0
21.19	1	2	0	38.6	2	3130	2	0	200	0
22.53	1	1	1	38.1	2	3010	1	0	80	0
28.3	1	1	1	37.3	2	2920	2	0	925	0
[truncated: 1,868 more rows]
